# Supplementary material for: p190-B RhoGAP and intracellular cytokine signals balance hematopoietic stem and progenitor cell self-renewal and differentiation
Source: Nat Commun. 2017 Feb 8;8:14382. doi: 10.1038/ncomms14382 (PMC5309857; doi:10.1038/ncomms14382)
Supplement: Supplementary Data 1 — Differential gene expression analysis; genes that are significantly up-regulated in p190-B-KO HSPCs [file ncomms14382-s2.xlsx]

## Sheet: Sheet1
Supplementary Data 1. Alphabetical List of Significantly upregulated Genes in p190-B-KO HSCs, Related to Figure 2
		Abca1	Mus musculus ATP-binding cassette, sub-family A (ABC1), member 1 (Abca1), mRNA [NM_013454]	NM_013454
		Abca14	Mus musculus ATP-binding cassette, sub-family A (ABC1), member 14 (Abca14), mRNA [NM_026458]	NM_026458
		Abca15	Mus musculus ATP-binding cassette, sub-family A (ABC1), member 15 (Abca15), mRNA [NM_177213]	NM_177213
		Abca17	Mus musculus ATP-binding cassette, sub-family A (ABC1), member 17 (Abca17), mRNA [NM_001031621]	NM_001031621
		Abca5	Mus musculus ATP-binding cassette, sub-family A (ABC1), member 5 (Abca5), mRNA [NM_147219]	NM_147219
		Abcg2	Mus musculus ATP-binding cassette, sub-family G (WHITE), member 2 (Abcg2), mRNA [NM_011920]	NM_011920
		Abcg3	Mus musculus ATP-binding cassette, sub-family G (WHITE), member 3 (Abcg3), mRNA [NM_030239]	NM_030239
		Abhd4	Mus musculus abhydrolase domain containing 4 (Abhd4), mRNA [NM_134076]	NM_134076
		Abhd5	Mus musculus abhydrolase domain containing 5 (Abhd5), mRNA [NM_026179]	NM_026179
		Abhd5	Mus musculus abhydrolase domain containing 5 (Abhd5), mRNA [NM_026179]	NM_026179
		Abi3	Mus musculus ABI gene family, member 3 (Abi3), transcript variant 1, mRNA [NM_025659]	NM_025659
		Ablim1	Mus musculus actin-binding LIM protein 1 (Ablim1), transcript variant 1, mRNA [NM_178688]	NM_178688
		Acbd4	Mus musculus acyl-Coenzyme A binding domain containing 4 (Acbd4), transcript variant 1, mRNA [NM_025988]	NM_025988
		Ache	Mus musculus acetylcholinesterase (Ache), mRNA [NM_009599]	NM_009599
		Acp2	Mus musculus acid phosphatase 2, lysosomal (Acp2), mRNA [NM_007387]	NM_007387
		Acsm3	Mus musculus acyl-CoA synthetase medium-chain family member 3 (Acsm3), transcript variant 2, mRNA [NM_212441]	NM_212441
		Acsm3	Mus musculus acyl-CoA synthetase medium-chain family member 3 (Acsm3), transcript variant 2, mRNA [NM_212441]	NM_212441
		Acsm4	Mus musculus acyl-CoA synthetase medium-chain family member 4 (Acsm4), mRNA [NM_178414]	NM_178414
		Acsm5	Mus musculus acyl-CoA synthetase medium-chain family member 5 (Acsm5), mRNA [NM_178758]	NM_178758
		Actg1	Mus musculus actin, gamma, cytoplasmic 1 (Actg1), mRNA [NM_009609]	NM_009609
		Adad1	Mus musculus adenosine deaminase domain containing 1 (testis specific) (Adad1), mRNA [NM_009350]	NM_009350
		Adam23	Mus musculus a disintegrin and metallopeptidase domain 23 (Adam23), transcript variant 2, mRNA [NM_011780]	NM_011780
		Adamts12	Mus musculus a disintegrin-like and metallopeptidase (reprolysin type) with thrombospondin type 1 motif, 12 (Adamts12), mRNA [NM_175501]	NM_175501
		Adamts20	Mus musculus a disintegrin-like and metallopeptidase (reprolysin type) with thrombospondin type 1 motif, 20 (Adamts20), transcript variant 1, mRNA [NM_177431]	NM_177431
		Adamts8	Mus musculus a disintegrin-like and metallopeptidase (reprolysin type) with thrombospondin type 1 motif, 8 (Adamts8), mRNA [NM_013906]	NM_013906
		Adamtsl1	Mus musculus ADAMTS-like 1 (Adamtsl1), mRNA [NM_029967]	NM_029967
		Adar	Mus musculus adenosine deaminase, RNA-specific (Adar), transcript variant 2, mRNA [NM_001038587]	NM_001038587
		Adssl1	Mus musculus adenylosuccinate synthetase like 1 (Adssl1), mRNA [NM_007421]	NM_007421
		Aff3	Mus musculus AF4/FMR2 family, member 3 (Aff3), mRNA [NM_010678]	NM_010678
		Afg3l1	Mus musculus AFG3(ATPase family gene 3)-like 1 (yeast) (Afg3l1), transcript variant 1, mRNA [NM_054070]	NM_054070
		Afg3l2	Mus musculus AFG3(ATPase family gene 3)-like 2 (yeast) (Afg3l2), mRNA [NM_027130]	NM_027130
		Afm	Mus musculus afamin (Afm), mRNA [NM_145146]	NM_145146
		Afmid	Mus musculus arylformamidase (Afmid), mRNA [NM_027827]	NM_027827
		Afp	Mus musculus alpha fetoprotein (Afp), mRNA [NM_007423]	NM_007423
		Agap2	Mus musculus ArfGAP with GTPase domain, ankyrin repeat and PH domain 2 (Agap2), mRNA [NM_001033263]	NM_001033263
		Agfg2	Mus musculus ArfGAP with FG repeats 2 (Agfg2), transcript variant 1, mRNA [NM_145566]	NM_145566
		Agk	Mus musculus acylglycerol kinase (Agk), nuclear gene encoding mitochondrial protein, mRNA [NM_023538]	NM_023538
		Agpat9	Mus musculus 1-acylglycerol-3-phosphate O-acyltransferase 9 (Agpat9), transcript variant 1, mRNA [NM_172715]	NM_172715
		Agtpbp1	Mus musculus ATP/GTP binding protein 1 (Agtpbp1), transcript variant 1, mRNA [NM_023328]	NM_023328
		Agxt2l1	Mus musculus alanine-glyoxylate aminotransferase 2-like 1 (Agxt2l1), transcript variant 1, mRNA [NM_027907]	NM_027907
		Ahrr	Mus musculus aryl-hydrocarbon receptor repressor (Ahrr), mRNA [NM_009644]	NM_009644
		Aifm1	Mus musculus apoptosis-inducing factor, mitochondrion-associated 1 (Aifm1), nuclear gene encoding mitochondrial protein, mRNA [NM_012019]	NM_012019
		Aifm2	Mus musculus apoptosis-inducing factor, mitochondrion-associated 2 (Aifm2), nuclear gene encoding mitochondrial protein, transcript variant 3, mRNA [NM_001039194]	NM_001039194
		AK129341	Mus musculus cDNA sequence AK129341 (AK129341), mRNA [NM_001045524]	NM_001045524
		Akap11	Mus musculus A kinase (PRKA) anchor protein 11 (Akap11), mRNA [NM_001164503]	NM_001164503
		Akap11	Mus musculus A kinase (PRKA) anchor protein 11 (Akap11), mRNA [NM_001164503]	NM_001164503
		Akap4	Mus musculus A kinase (PRKA) anchor protein 4 (Akap4), transcript variant 2, mRNA [NM_001042542]	NM_001042542
		Akap5	Mus musculus A kinase (PRKA) anchor protein 5 (Akap5), mRNA [NM_001101471]	NM_001101471
		Akap6	Mus musculus A kinase (PRKA) anchor protein 6 (Akap6), mRNA [NM_198111]	NM_198111
		Akirin1	Mus musculus akirin 1 (Akirin1), mRNA [NM_023423]	NM_023423
		Akirin1	Mus musculus akirin 1 (Akirin1), mRNA [NM_023423]	NM_023423
		Akr1b3	Mus musculus aldo-keto reductase family 1, member B3 (aldose reductase) (Akr1b3), mRNA [NM_009658]	NM_009658
		Akr1b8	Mus musculus aldo-keto reductase family 1, member B8 (Akr1b8), mRNA [NM_008012]	NM_008012
		Akr1c13	Mus musculus aldo-keto reductase family 1, member C13 (Akr1c13), mRNA [NM_013778]	NM_013778
		Akr1e1	Mus musculus aldo-keto reductase family 1, member E1 (Akr1e1), mRNA [NM_018859]	NM_018859
		Aldh1a7	Mus musculus aldehyde dehydrogenase family 1, subfamily A7 (Aldh1a7), mRNA [NM_011921]	NM_011921
		Aldh6a1	Mus musculus aldehyde dehydrogenase family 6, subfamily A1 (Aldh6a1), nuclear gene encoding mitochondrial protein, mRNA [NM_134042]	NM_134042
		Aldob	Mus musculus aldolase B, fructose-bisphosphate (Aldob), mRNA [NM_144903]	NM_144903
		Alg13	Mus musculus asparagine-linked glycosylation 13 homolog (S. cerevisiae) (Alg13), mRNA [NM_026247]	NM_026247
		Allc	Mus musculus allantoicase (Allc), mRNA [NM_053156]	NM_053156
		Alpi	Mus musculus alkaline phosphatase, intestinal (Alpi), mRNA [NM_001081082]	NM_001081082
		Als2cr11	Mus musculus amyotrophic lateral sclerosis 2 (juvenile) chromosome region, candidate 11 (human) (Als2cr11), mRNA [NM_175200]	NM_175200
		Alx1	Mus musculus ALX homeobox 1 (Alx1), mRNA [NM_172553]	NM_172553
		Amd2	Mus musculus S-adenosylmethionine decarboxylase 2 (Amd2), mRNA [NM_007444]	NM_007444
		Amhr2	Mus musculus anti-Mullerian hormone type 2 receptor (Amhr2), mRNA [NM_144547]	NM_144547
		Amigo1	Mus musculus adhesion molecule with Ig like domain 1 (Amigo1), transcript variant 1, mRNA [NM_146137]	NM_146137
		Ampd3	Mus musculus adenosine monophosphate deaminase 3 (Ampd3), mRNA [NM_009667]	NM_009667
		Ankfn1	Mus musculus ankyrin-repeat and fibronectin type III domain containing 1 (Ankfn1), mRNA [NM_001080933]	NM_001080933
		Ankib1	Mus musculus ankyrin repeat and IBR domain containing 1 (Ankib1), mRNA [NM_001003909]	NM_001003909
		Ankrd13c	Mus musculus ankyrin repeat domain 13c (Ankrd13c), mRNA [NM_001013806]	NM_001013806
		Ankrd57	Mus musculus ankyrin repeat domain 57 (Ankrd57), mRNA [NM_172939]	NM_172939
		Ano9	Mus musculus anoctamin 9 (Ano9), mRNA [NM_178381]	NM_178381
		Anubl1	Mus musculus AN1, ubiquitin-like, homolog (Xenopus laevis) (Anubl1), mRNA [NM_001081317]	NM_001081317
		Anxa1	Mus musculus annexin A1 (Anxa1), mRNA [NM_010730]	NM_010730
		Ap2m1	Mus musculus adaptor protein complex AP-2, mu1 (Ap2m1), mRNA [NM_009679]	NM_009679
		Apba1	Mus musculus amyloid beta (A4) precursor protein binding, family A, member 1 (Apba1), mRNA [NM_177034]	NM_177034
		Aph1b	Mus musculus anterior pharynx defective 1b homolog (C. elegans) (Aph1b), mRNA [NM_177583]	NM_177583
		Aplnr	Mus musculus apelin receptor (Aplnr), mRNA [NM_011784]	NM_011784
		Apobec2	Mus musculus apolipoprotein B mRNA editing enzyme, catalytic polypeptide 2 (Apobec2), mRNA [NM_009694]	NM_009694
		Apol10a	Mus musculus apolipoprotein L 10a (Apol10a), mRNA [NM_177744]	NM_177744
		Apol6	Mus musculus apolipoprotein L 6 (Apol6), transcript variant 2, mRNA [NM_001163621]	NM_001163621
		Aqp12	Mus musculus aquaporin 12 (Aqp12), transcript variant 1, mRNA [NM_177587]	NM_177587
		Aqp7	Mus musculus aquaporin 7 (Aqp7), mRNA [NM_007473]	NM_007473
		Aqr	Mus musculus aquarius (Aqr), mRNA [NM_009702]	NM_009702
		Ar	Mus musculus androgen receptor (Ar), mRNA [NM_013476]	NM_013476
		Araf	Mus musculus v-raf murine sarcoma 3611 viral oncogene homolog (Araf), transcript variant 2, mRNA [NM_001159645]	NM_001159645
		Arap3	Mus musculus ArfGAP with RhoGAP domain, ankyrin repeat and PH domain 3 (Arap3), mRNA [NM_139206]	NM_139206
		Arf4	Mus musculus ADP-ribosylation factor 4 (Arf4), mRNA [NM_007479]	NM_007479
		Arf6	Mus musculus ADP-ribosylation factor 6 (Arf6), mRNA [NM_007481]	NM_007481
		Arfgap3	Mus musculus ADP-ribosylation factor GTPase activating protein 3 (Arfgap3), mRNA [NM_025445]	NM_025445
		Arg1	Mus musculus arginase, liver (Arg1), mRNA [NM_007482]	NM_007482
		Arhgap22	Mus musculus Rho GTPase activating protein 22 (Arhgap22), mRNA [NM_153800]	NM_153800
		Arhgap27	Mus musculus Rho GTPase activating protein 27 (Arhgap27), transcript variant 1, mRNA [NM_133715]	NM_133715
		Arhgap42	Mus musculus VRho GTPase activating protein 42 (Arhgap42), mRNA [NM_027823]	NM_027823
		Arhgef16	Mus musculus Rho guanine nucleotide exchange factor (GEF) 16 (Arhgef16), mRNA [NM_001112744]	NM_001112744
		Arhgef17	Mus musculus Rho guanine nucleotide exchange factor (GEF) 17 (Arhgef17), mRNA [NM_001081116]	NM_001081116
		Arid1b	Mus musculus AT rich interactive domain 1B (SWI-like) (Arid1b), mRNA [NM_001085355]	NM_001085355
		Arid2	Mus musculus AT rich interactive domain 2 (ARID, RFX-like) (Arid2), mRNA [NM_175251]	NM_175251
		Arid2	Mus musculus AT rich interactive domain 2 (ARID, RFX-like) (Arid2), mRNA [NM_175251]	NM_175251
		Arid5b	Mus musculus AT rich interactive domain 5B (MRF1-like) (Arid5b), mRNA [NM_023598]	NM_023598
		Arpp19	Mus musculus cAMP-regulated phosphoprotein 19 (Arpp19), transcript variant 1, mRNA [NM_021548]	NM_021548
		Arrdc3	Mus musculus arrestin domain containing 3 (Arrdc3), mRNA [NM_001042591]	NM_001042591
		Arsk	Mus musculus arylsulfatase K (Arsk), mRNA [NM_029847]	NM_029847
		Art2b	Mus musculus ADP-ribosyltransferase 2b (Art2b), mRNA [NM_019915]	NM_019915
		Art4	Mus musculus ADP-ribosyltransferase 4 (Art4), mRNA [NM_026639]	NM_026639
		Art5	Mus musculus ADP-ribosyltransferase 5 (Art5), mRNA [NM_007491]	NM_007491
		Asb11	Mus musculus ankyrin repeat and SOCS box-containing 11 (Asb11), mRNA [NM_026853]	NM_026853
		Asb12	Mus musculus ankyrin repeat and SOCS box-containing 12 (Asb12), mRNA [NM_080858]	NM_080858
		Asb13	Mus musculus ankyrin repeat and SOCS box-containing 13 (Asb13), transcript variant 2, mRNA [NM_080857]	NM_080857
		Ascl3	Mus musculus achaete-scute complex homolog 3 (Drosophila) (Ascl3), mRNA [NM_020051]	NM_020051
		Asgr1	Mus musculus asialoglycoprotein receptor 1 (Asgr1), mRNA [NM_009714]	NM_009714
		Asph	Mus musculus aspartate-beta-hydroxylase (Asph), transcript variant 8, mRNA [NM_001177855]	NM_001177855
		Asxl2	Mus musculus additional sex combs like 2 (Drosophila) (Asxl2), mRNA [NM_172421]	NM_172421
		Atad2b	Mus musculus ATPase family, AAA domain containing 2B (Atad2b), mRNA [NM_001099628]	NM_001099628
		Atf2	Mus musculus activating transcription factor 2 (Atf2), transcript variant 1, mRNA [NM_001025093]	NM_001025093
		Atf4	Mus musculus activating transcription factor 4 (Atf4), mRNA [NM_009716]	NM_009716
		Atg12	Mus musculus autophagy-related 12 (yeast) (Atg12), mRNA [NM_026217]	NM_026217
		Atoh7	Mus musculus atonal homolog 7 (Drosophila) (Atoh7), mRNA [NM_016864]	NM_016864
		Atp13a1	Mus musculus ATPase type 13A1 (Atp13a1), mRNA [NM_133224]	NM_133224
		Atp13a3	Mus musculus ATPase type 13A3 (Atp13a3), transcript variant 2, mRNA [NM_001128094]	NM_001128094
		Atp1b1	Mus musculus ATPase, Na+/K+ transporting, beta 1 polypeptide (Atp1b1), mRNA [NM_009721]	NM_009721
		Atp1b2	Mus musculus ATPase, Na+/K+ transporting, beta 2 polypeptide (Atp1b2), mRNA [NM_013415]	NM_013415
		Atp5l	Mus musculus ATP synthase, H+ transporting, mitochondrial F0 complex, subunit g (Atp5l), nuclear gene encoding mitochondrial protein, mRNA [NM_013795]	NM_013795
		Atp5l	Mus musculus ATP synthase, H+ transporting, mitochondrial F0 complex, subunit g (Atp5l), nuclear gene encoding mitochondrial protein, mRNA [NM_013795]	NM_013795
		Atp5l	Mus musculus ATP synthase, H+ transporting, mitochondrial F0 complex, subunit g (Atp5l), nuclear gene encoding mitochondrial protein, mRNA [NM_013795]	NM_013795
		Atpaf1	Mus musculus ATP synthase mitochondrial F1 complex assembly factor 1 (Atpaf1), nuclear gene encoding mitochondrial protein, mRNA [NM_181040]	NM_181040
		Atxn7l1	Mus musculus ataxin 7-like 1 (Atxn7l1), transcript variant 2, mRNA [NM_028139]	NM_028139
		Atxn7l3b	Mus musculus ataxin 7-like 3B (Atxn7l3b), mRNA [NM_001033474]	NM_001033474
		Axin2	Mus musculus axin2 (Axin2), mRNA [NM_015732]	NM_015732
		AY761185	Mus musculus cDNA sequence AY761185 (AY761185), mRNA [NM_001012640]	NM_001012640
		Azi2	Mus musculus 5-azacytidine induced gene 2 (Azi2), transcript variant 2, mRNA [NM_001048146]	NM_001048146
		B4galnt1	Mus musculus beta-1,4-N-acetyl-galactosaminyl transferase 1 (B4galnt1), transcript variant 1, mRNA [NM_008080]	NM_008080
		B4galt3	Mus musculus UDP-Gal:betaGlcNAc beta 1,4-galactosyltransferase, polypeptide 3 (B4galt3), mRNA [NM_020579]	NM_020579
		Bach2	Mus musculus BTB and CNC homology 2 (Bach2), mRNA [NM_001109661]	NM_001109661
		Bcat1	Mus musculus branched chain aminotransferase 1, cytosolic (Bcat1), transcript variant 2, mRNA [NM_007532]	NM_007532
		Bcat2	Mus musculus branched chain aminotransferase 2, mitochondrial (Bcat2), nuclear gene encoding mitochondrial protein, mRNA [NM_009737]	NM_009737
		Bcl2a1c	Mus musculus B-cell leukemia/lymphoma 2 related protein A1c (Bcl2a1c), mRNA [NM_007535]	NM_007535
		Bcl2l10	Mus musculus Bcl2-like 10 (Bcl2l10), mRNA [NM_013479]	NM_013479
		Bdh1	Mus musculus 3-hydroxybutyrate dehydrogenase, type 1 (Bdh1), transcript variant 2, mRNA [NM_001122683]	NM_001122683
		Bdkrb1	Mus musculus bradykinin receptor, beta 1 (Bdkrb1), mRNA [NM_007539]	NM_007539
		Bend6	Mus musculus BEN domain containing 6 (Bend6), mRNA [NM_177235]	NM_177235
		Bet3l	Mus musculus BET3 like (S. cerevisiae) (Bet3l), mRNA [NM_001162937]	NM_001162937
		Bex6	Mus musculus brain expressed gene 6 (Bex6), mRNA [NM_001033539]	NM_001033539
		Bgn	Mus musculus biglycan (Bgn), mRNA [NM_007542]	NM_007542
		Bmp3	Mus musculus bone morphogenetic protein 3 (Bmp3), mRNA [NM_173404]	NM_173404
		Brp44	Mus musculus brain protein 44 (Brp44), mRNA [NM_027430]	NM_027430
		Brwd3	Mus musculus bromodomain and WD repeat domain containing 3 (Brwd3), mRNA [NM_001081477]	NM_001081477
		Bst1	Mus musculus bone marrow stromal cell antigen 1 (Bst1), mRNA [NM_009763]	NM_009763
		Btbd19	Mus musculus BTB (POZ) domain containing 19 (Btbd19), non-coding RNA [NR_024078]	NR_024078
		Btf3l4	Mus musculus basic transcription factor 3-like 4 (Btf3l4), mRNA [NM_027453]	NM_027453
		Butr1	Mus musculus butyrophilin related 1 (Butr1), mRNA [NM_138678]	NM_138678
		C1d	Mus musculus C1D nuclear receptor co-repressor (C1d), mRNA [NM_020558]	NM_020558
		C1qc	Mus musculus complement component 1, q subcomponent, C chain (C1qc), mRNA [NM_007574]	NM_007574
		C5ar1	Mus musculus complement component 5a receptor 1 (C5ar1), transcript variant 2, mRNA [NM_001173550]	NM_001173550
		Cab39	Mus musculus calcium binding protein 39 (Cab39), mRNA [NM_133781]	NM_133781
		Cables2	Mus musculus CDK5 and Abl enzyme substrate 2 (Cables2), mRNA [NM_145851]	NM_145851
		Cacna1e	Mus musculus calcium channel, voltage-dependent, R type, alpha 1E subunit (Cacna1e), mRNA [NM_009782]	NM_009782
		Cacng5	Mus musculus calcium channel, voltage-dependent, gamma subunit 5 (Cacng5), mRNA [NM_080644]	NM_080644
		Cadm3	Mus musculus cell adhesion molecule 3 (Cadm3), mRNA [NM_053199]	NM_053199
		Cage1	Mus musculus cancer antigen 1 (Cage1), mRNA [NM_027724]	NM_027724
		Calm1	Mus musculus calmodulin 1 (Calm1), mRNA [NM_009790]	NM_009790
		Camkk2	Mus musculus calcium/calmodulin-dependent protein kinase kinase 2, beta (Camkk2), mRNA [NM_145358]	NM_145358
		Camsap1	Mus musculus calmodulin regulated spectrin-associated protein 1 (Camsap1), mRNA [NM_001115076]	NM_001115076
		Camta1	Mus musculus calmodulin binding transcription activator 1 (Camta1), transcript variant 1, mRNA [NM_001081557]	NM_001081557
		Cap1	Mus musculus CAP, adenylate cyclase-associated protein 1 (yeast) (Cap1), mRNA [NM_007598]	NM_007598
		Capn7	Mus musculus calpain 7 (Capn7), mRNA [NM_009796]	NM_009796
		Capns1	Mus musculus calpain, small subunit 1 (Capns1), mRNA [NM_009795]	NM_009795
		Carf	Mus musculus calcium response factor (Carf), mRNA [NM_139150]	NM_139150
		Carhsp1	Mus musculus calcium regulated heat stable protein 1 (Carhsp1), mRNA [NM_025821]	NM_025821
		Cars2	Mus musculus cysteinyl-tRNA synthetase 2 (mitochondrial)(putative) (Cars2), nuclear gene encoding mitochondrial protein, mRNA [NM_024248]	NM_024248
		Casc4	Mus musculus cancer susceptibility candidate 4 (Casc4), transcript variant 1, mRNA [NM_177054]	NM_177054
		Casq1	Mus musculus calsequestrin 1 (Casq1), nuclear gene encoding mitochondrial protein, mRNA [NM_009813]	NM_009813
		Catsperg1	Mus musculus cation channel, sperm-associated, gamma 1 (Catsperg1), mRNA [NM_001164658]	NM_001164658
		Cav3	Mus musculus caveolin 3 (Cav3), mRNA [NM_007617]	NM_007617
		Cbl	Mus musculus Casitas B-lineage lymphoma (Cbl), mRNA [NM_007619]	NM_007619
		Cblc	Mus musculus Casitas B-lineage lymphoma c (Cblc), transcript variant 2, mRNA [NM_001161844]	NM_001161844
		Cbln1	Mus musculus cerebellin 1 precursor protein (Cbln1), mRNA [NM_019626]	NM_019626
		Cbx3	Mus musculus chromobox homolog 3 (Drosophila HP1 gamma) (Cbx3), mRNA [NM_007624]	NM_007624
		Ccdc102a	Mus musculus coiled-coil domain containing 102A (Ccdc102a), mRNA [NM_001033533]	NM_001033533
		Ccdc132	Mus musculus coiled-coil domain containing 132 (Ccdc132), transcript variant 1, mRNA [NM_024260]	NM_024260
		Ccdc47	Mus musculus coiled-coil domain containing 47 (Ccdc47), mRNA [NM_026009]	NM_026009
		Ccdc54	Mus musculus coiled-coil domain containing 54 (Ccdc54), mRNA [NM_027046]	NM_027046
		Ccdc60	Mus musculus coiled-coil domain containing 60 (Ccdc60), mRNA [NM_177759]	NM_177759
		Ccdc72	Mus musculus coiled-coil domain containing 72 (Ccdc72), mRNA [NM_183250]	NM_183250
		Ccdc72	Mus musculus coiled-coil domain containing 72 (Ccdc72), mRNA [NM_183250]	NM_183250
		Ccdc73	Mus musculus coiled-coil domain containing 73 (Ccdc73), mRNA [NM_177600]	NM_177600
		Ccdc79	Mus musculus coiled-coil domain containing 79 (Ccdc79), mRNA [NM_180958]	NM_180958
		Ccdc80	Mus musculus coiled-coil domain containing 80 (Ccdc80), mRNA [NM_026439]	NM_026439
		Ccdc81	Mus musculus coiled-coil domain containing 81 (Ccdc81), mRNA [NM_001162979]	NM_001162979
		Ccdc88b	Mus musculus coiled-coil domain containing 88B (Ccdc88b), mRNA [NM_001081291]	NM_001081291
		Ccdc90b	Mus musculus coiled-coil domain containing 90B (Ccdc90b), transcript variant 1, mRNA [NM_025515]	NM_025515
		Ccl12	Mus musculus chemokine (C-C motif) ligand 12 (Ccl12), mRNA [NM_011331]	NM_011331
		Ccl22	Mus musculus chemokine (C-C motif) ligand 22 (Ccl22), mRNA [NM_009137]	NM_009137
		Ccl7	Mus musculus chemokine (C-C motif) ligand 7 (Ccl7), mRNA [NM_013654]	NM_013654
		Ccna1	Mus musculus cyclin A1 (Ccna1), mRNA [NM_007628]	NM_007628
		Ccne1	Mus musculus cyclin E1 (Ccne1), mRNA [NM_007633]	NM_007633
		Ccnyl1	Mus musculus cyclin Y-like 1 (Ccnyl1), mRNA [NM_001097644]	NM_001097644
		Ccr8	Mus musculus chemokine (C-C motif) receptor 8 (Ccr8), mRNA [NM_007720]	NM_007720
		Ccrl1	Mus musculus chemokine (C-C motif) receptor-like 1 (Ccrl1), mRNA [NM_145700]	NM_145700
		Ccrl1	Mus musculus chemokine receptor CCX CKR mRNA, complete cds, alternatively spliced. [AY072938]	AY072938
		Cd163l1	Mus musculus CD163 molecule-like 1 (Cd163l1), mRNA [NM_172909]	NM_172909
		Cd209a	Mus musculus CD209a antigen (Cd209a), mRNA [NM_133238]	NM_133238
		Cd209c	Mus musculus CD209c antigen (Cd209c), mRNA [NM_130903]	NM_130903
		Cd209e	Mus musculus CD209e antigen (Cd209e), mRNA [NM_130905]	NM_130905
		Cd2bp2	Mus musculus CD2 antigen (cytoplasmic tail) binding protein 2 (Cd2bp2), mRNA [NM_027353]	NM_027353
		Cd3d	Mus musculus CD3 antigen, delta polypeptide (Cd3d), mRNA [NM_013487]	NM_013487
		Cd4	Mus musculus CD4 antigen (Cd4), mRNA [NM_013488]	NM_013488
		Cd44	Mus musculus CD44 antigen (Cd44), transcript variant 1, mRNA [NM_009851]	NM_009851
		Cd47	Mus musculus CD47 antigen (Rh-related antigen, integrin-associated signal transducer) (Cd47), mRNA [NM_010581]	NM_010581
		Cd84	Mus musculus CD84 antigen (Cd84), mRNA [NM_013489]	NM_013489
		Cdc42se1	Mus musculus CDC42 small effector 1 (Cdc42se1), transcript variant 2, mRNA [NM_001038708]	NM_001038708
		Cdc6	Mus musculus cell division cycle 6 homolog (S. cerevisiae) (Cdc6), transcript variant 1, mRNA [NM_011799]	NM_011799
		Cdh13	Mus musculus cadherin 13 (Cdh13), mRNA [NM_019707]	NM_019707
		Cdk1	Mus musculus cyclin-dependent kinase 1 (Cdk1), mRNA [NM_007659]	NM_007659
		Cdk2	Mus musculus cyclin-dependent kinase 2 (Cdk2), transcript variant 1, mRNA [NM_183417]	NM_183417
		Cdk20	Mus musculus cyclin-dependent kinase 20 (Cdk20), mRNA [NM_053180]	NM_053180
		Cdk2ap1	Mus musculus CDK2 (cyclin-dependent kinase 2)-associated protein 1 (Cdk2ap1), mRNA [NM_013812]	NM_013812
		Cdkl1	Mus musculus cyclin-dependent kinase-like 1 (CDC2-related kinase) (Cdkl1), mRNA [NM_183294]	NM_183294
		Ceacam12	Mus musculus carcinoembryonic antigen-related cell adhesion molecule 12 (Ceacam12), transcript variant 1, mRNA [NM_026087]	NM_026087
		Ceacam12	Mus musculus carcinoembryonic antigen-related cell adhesion molecule 12 (Ceacam12), transcript variant 1, mRNA [NM_026087]	NM_026087
		Ceacam9	Mus musculus carcinoembryonic antigen-related cell adhesion molecule 9 (Ceacam9), mRNA [NM_011927]	NM_011927
		Cecr2	Mus musculus cat eye syndrome chromosome region, candidate 2 homolog (human) (Cecr2), mRNA [NM_001128151]	NM_001128151
		Cecr5	Mus musculus cat eye syndrome chromosome region, candidate 5 homolog (human) (Cecr5), mRNA [NM_144815]	NM_144815
		Celf2	Mus musculus CUGBP, Elav-like family member 2 (Celf2), transcript variant 6, mRNA [NM_010160]	NM_010160
		Celf5	Mus musculus CUGBP, Elav-like family member 5 (Celf5), mRNA [NM_176954]	NM_176954
		Celf6	Mus musculus CUGBP, Elav-like family member 6 (Celf6), mRNA [NM_175235]	NM_175235
		Cenpl	Mus musculus centromere protein L (Cenpl), transcript variant 1, mRNA [NM_001159930]	NM_001159930
		Cenpl	Mus musculus centromere protein L (Cenpl), transcript variant 2, mRNA [NM_027429]	NM_027429
		Cenpn	Mus musculus centromere protein N (Cenpn), mRNA [NM_028131]	NM_028131
		Cenpo	Mus musculus centromere protein O (Cenpo), mRNA [NM_134046]	NM_134046
		Cenpw	Mus musculus centromere protein W (Cenpw), mRNA [NM_001109747]	NM_001109747
		Cep120	Mus musculus centrosomal protein 120 (Cep120), mRNA [NM_178686]	NM_178686
		Cep192	Mus musculus centrosomal protein 192 (Cep192), mRNA [NM_027556]	NM_027556
		Cep290	Mus musculus centrosomal protein 290 (Cep290), mRNA [NM_146009]	NM_146009
		Ces5	Mus musculus carboxylesterase 5 (Ces5), transcript variant 1, mRNA [NM_172759]	NM_172759
		Cfl2	Mus musculus cofilin 2, muscle (Cfl2), mRNA [NM_007688]	NM_007688
		Cgn	Mus musculus cingulin (Cgn), mRNA [NM_001037711]	NM_001037711
		Chchd2	Mus musculus coiled-coil-helix-coiled-coil-helix domain containing 2 (Chchd2), mRNA [NM_024166]	NM_024166
		Chchd2	Mus musculus coiled-coil-helix-coiled-coil-helix domain containing 2 (Chchd2), mRNA [NM_024166]	NM_024166
		Chchd4	Mus musculus coiled-coil-helix-coiled-coil-helix domain containing 4 (Chchd4), nuclear gene encoding mitochondrial protein, mRNA [NM_133928]	NM_133928
		Chdh	Mus musculus choline dehydrogenase (Chdh), transcript variant 1, mRNA [NM_001136240]	NM_001136240
		Chka	Mus musculus choline kinase alpha (Chka), transcript variant 2, mRNA [NM_001025566]	NM_001025566
		Chm	Mus musculus choroidermia (Chm), mRNA [NM_018818]	NM_018818
		Chmp1a	Mus musculus chromatin modifying protein 1A (Chmp1a), mRNA [NM_145606]	NM_145606
		Chordc1	Mus musculus cysteine and histidine-rich domain (CHORD)-containing, zinc-binding protein 1 (Chordc1), mRNA [NM_025844]	NM_025844
		Chrdl1	Mus musculus chordin-like 1 (Chrdl1), transcript variant 1, mRNA [NM_001114385]	NM_001114385
		Chrna7	Mus musculus cholinergic receptor, nicotinic, alpha polypeptide 7 (Chrna7), mRNA [NM_007390]	NM_007390
		Cirbp	Mus musculus cold inducible RNA binding protein (Cirbp), mRNA [NM_007705]	NM_007705
		Cisd2	Mus musculus CDGSH iron sulfur domain 2 (Cisd2), mRNA [NM_025902]	NM_025902
		Ckb	Mus musculus creatine kinase, brain (Ckb), mRNA [NM_021273]	NM_021273
		Cks1b	Mus musculus CDC28 protein kinase 1b (Cks1b), mRNA [NM_016904]	NM_016904
		Clca4	Mus musculus chloride channel calcium activated 4 (Clca4), mRNA [NM_139148]	NM_139148
		Clec16a	Mus musculus C-type lectin domain family 16, member A (Clec16a), mRNA [NM_177562]	NM_177562
		Clec2d	Mus musculus C-type lectin domain family 2, member d (Clec2d), mRNA [NM_053109]	NM_053109
		Clec4a1	Mus musculus C-type lectin domain family 4, member a1 (Clec4a1), mRNA [NM_199311]	NM_199311
		Clec7a	Mus musculus C-type lectin domain family 7, member a (Clec7a), mRNA [NM_020008]	NM_020008
		Clip1	Mus musculus CAP-GLY domain containing linker protein 1 (Clip1), mRNA [NM_019765]	NM_019765
		Clk4	Mus musculus CDC like kinase 4 (Clk4), mRNA [NM_007714]	NM_007714
		Clpx	Mus musculus caseinolytic peptidase X (E.coli) (Clpx), transcript variant 1, mRNA [NM_011802]	NM_011802
		Clstn2	Mus musculus calsyntenin 2 (Clstn2), mRNA [NM_022319]	NM_022319
		Clybl	Mus musculus citrate lyase beta like (Clybl), mRNA [NM_029556]	NM_029556
		Cma2	Mus musculus chymase 2, mast cell (Cma2), mRNA [NM_001024714]	NM_001024714
		Cml3	Mus musculus camello-like 3 (Cml3), transcript variant 1, mRNA [NM_001037842]	NM_001037842
		Cngb3	Mus musculus cyclic nucleotide gated channel beta 3 (Cngb3), mRNA [NM_013927]	NM_013927
		Cnih	Mus musculus cornichon homolog (Drosophila) (Cnih), mRNA [NM_009919]	NM_009919
		Cnn2	Mus musculus calponin 2 (Cnn2), mRNA [NM_007725]	NM_007725
		Cnrip1	Mus musculus cannabinoid receptor interacting protein 1 (Cnrip1), mRNA [NM_029861]	NM_029861
		Cntnap2	Mus musculus contactin associated protein-like 2 (Cntnap2), transcript variant 2, mRNA [NM_025771]	NM_025771
		Cntnap5b	Mus musculus contactin associated protein-like 5B (Cntnap5b), mRNA [NM_172851]	NM_172851
		Col10a1	Mus musculus collagen, type X, alpha 1 (Col10a1), mRNA [NM_009925]	NM_009925
		Col13a1	Mus musculus collagen, type XIII, alpha 1 (Col13a1), mRNA [NM_007731]	NM_007731
		Col23a1	Mus musculus collagen, type XXIII, alpha 1 (Col23a1), mRNA [NM_153393]	NM_153393
		Col24a1	Mus musculus collagen, type XXIV, alpha 1 (Col24a1), mRNA [NM_027770]	NM_027770
		Col4a3	Mus musculus collagen, type IV, alpha 3 (Col4a3), mRNA [NM_007734]	NM_007734
		Col4a4	Mus musculus collagen, type IV, alpha 4 (Col4a4), mRNA [NM_007735]	NM_007735
		Col4a6	Mus musculus collagen, type IV, alpha 6 (Col4a6), mRNA [NM_053185]	NM_053185
		Col6a4	Mus musculus collagen, type VI, alpha 4 (Col6a4), mRNA [NM_026763]	NM_026763
		Colq	Mus musculus collagen-like tail subunit (single strand of homotrimer) of asymmetric acetylcholinesterase (Colq), mRNA [NM_009937]	NM_009937
		Comtd1	Mus musculus catechol-O-methyltransferase domain containing 1 (Comtd1), mRNA [NM_026965]	NM_026965
		Coq10a	Mus musculus coenzyme Q10 homolog A (yeast) (Coq10a), nuclear gene encoding mitochondrial protein, mRNA [NM_001081040]	NM_001081040
		COX1	mitochondrially encoded cytochrome c oxidase I Gene [Source:MGI Symbol;Acc:MGI:102504] [ENSMUST00000082402]	AK165865
		Cox7b2	Mus musculus cytochrome c oxidase subunit VIIb2 (Cox7b2), mRNA [NM_030052]	NM_030052
		Cplx2	Mus musculus complexin 2 (Cplx2), mRNA [NM_009946]	NM_009946
		Cpsf4l	Mus musculus cleavage and polyadenylation specific factor 4-like (Cpsf4l), transcript variant 3, mRNA [NM_001164532]	NM_001164532
		Crhr1	Mus musculus corticotropin releasing hormone receptor 1 (Crhr1), mRNA [NM_007762]	NM_007762
		Crisp1	Mus musculus cysteine-rich secretory protein 1 (Crisp1), mRNA [NM_009638]	NM_009638
		Crisp3	Mus musculus cysteine-rich secretory protein 3 (Crisp3), mRNA [NM_009639]	NM_009639
		Crk	Mus musculus v-crk sarcoma virus CT10 oncogene homolog (avian) (Crk), mRNA [NM_133656]	NM_133656
		Crls1	Mus musculus cardiolipin synthase 1 (Crls1), transcript variant 1, mRNA [NM_001024385]	NM_001024385
		Crtc2	Mus musculus CREB regulated transcription coactivator 2 (Crtc2), mRNA [NM_028881]	NM_028881
		Cryba4	Mus musculus crystallin, beta A4 (Cryba4), mRNA [NM_021351]	NM_021351
		Crybb1	Mus musculus crystallin, beta B1 (Crybb1), mRNA [NM_023695]	NM_023695
		Crybb2	Mus musculus crystallin, beta B2 (Crybb2), mRNA [NM_007773]	NM_007773
		Cryl1	Mus musculus crystallin, lambda 1 (Cryl1), mRNA [NM_030004]	NM_030004
		Csf2rb	Mus musculus colony stimulating factor 2 receptor, beta, low-affinity (granulocyte-macrophage) (Csf2rb), mRNA [NM_007780]	NM_007780
		Csnk2a1	Mus musculus casein kinase 2, alpha 1 polypeptide (Csnk2a1), mRNA [NM_007788]	NM_007788
		Csrnp2	Mus musculus cysteine-serine-rich nuclear protein 2 (Csrnp2), mRNA [NM_153407]	NM_153407
		Cst11	Mus musculus cystatin 11 (Cst11), mRNA [NM_030059]	NM_030059
		Cst7	Mus musculus cystatin F (leukocystatin) (Cst7), mRNA [NM_009977]	NM_009977
		Ctdspl2	Mus musculus CTD (carboxy-terminal domain, RNA polymerase II, polypeptide A) small phosphatase like 2 (Ctdspl2), mRNA [NM_212450]	NM_212450
		Cth	Mus musculus cystathionase (cystathionine gamma-lyase) (Cth), mRNA [NM_145953]	NM_145953
		Ctps2	Mus musculus cytidine 5'-triphosphate synthase 2 (Ctps2), transcript variant 1, mRNA [NM_018737]	NM_018737
		Ctr9	Mus musculus Ctr9, Paf1/RNA polymerase II complex component, homolog (S. cerevisiae) (Ctr9), mRNA [NM_009431]	NM_009431
		Ctsc	Mus musculus cathepsin C (Ctsc), mRNA [NM_009982]	NM_009982
		Cwf19l1	Mus musculus CWF19-like 1, cell cycle control (S. pombe) (Cwf19l1), mRNA [NM_001081077]	NM_001081077
		Cxadr	Mus musculus coxsackie virus and adenovirus receptor (Cxadr), transcript variant 1, mRNA [NM_001025192]	NM_001025192
		Cxcl13	Mus musculus chemokine (C-X-C motif) ligand 13 (Cxcl13), mRNA [NM_018866]	NM_018866
		Cxcl9	Mus musculus chemokine (C-X-C motif) ligand 9 (Cxcl9), mRNA [NM_008599]	NM_008599
		Cxx1c	Mus musculus CAAX box 1 homolog C (human) (Cxx1c), mRNA [NM_028375]	NM_028375
		Cyb561d1	Mus musculus cytochrome b-561 domain containing 1 (Cyb561d1), transcript variant 1, mRNA [NM_001081320]	NM_001081320
		Cyb5r1	Mus musculus cytochrome b5 reductase 1 (Cyb5r1), mRNA [NM_028057]	NM_028057
		Cybrd1	Mus musculus cytochrome b reductase 1 (Cybrd1), mRNA [NM_028593]	NM_028593
		Cycs	Mus musculus cytochrome c, somatic (Cycs), nuclear gene encoding mitochondrial protein, mRNA [NM_007808]	NM_007808
		Cyhr1	Mus musculus cysteine and histidine rich 1 (Cyhr1), transcript variant 1, mRNA [NM_019396]	NM_019396
		Cyhr1	Mus musculus cysteine and histidine rich 1 (Cyhr1), transcript variant 2, mRNA [NM_180962]	NM_180962
		Cyp26a1	Mus musculus cytochrome P450, family 26, subfamily a, polypeptide 1 (Cyp26a1), mRNA [NM_007811]	NM_007811
		Cyp2c37	Mus musculus cytochrome P450, family 2. subfamily c, polypeptide 37 (Cyp2c37), mRNA [NM_010001]	NM_010001
		Cyp2c39	Mus musculus cytochrome P450, family 2, subfamily c, polypeptide 39 (Cyp2c39), mRNA [NM_010003]	NM_010003
		Cyp2d26	Mus musculus cytochrome P450, family 2, subfamily d, polypeptide 26 (Cyp2d26), mRNA [NM_029562]	NM_029562
		Cyp2g1	Mus musculus cytochrome P450, family 2, subfamily g, polypeptide 1 (Cyp2g1), mRNA [NM_013809]	NM_013809
		Cyp2j8-ps	Mus musculus cytochrome P450, family 2, subfamily j, polypeptide 8, pseudogene (Cyp2j8-ps), mRNA [NM_001104927]	NM_001104927
		Cyp3a13	Mus musculus cytochrome P450, family 3, subfamily a, polypeptide 13 (Cyp3a13), mRNA [NM_007819]	NM_007819
		Cyp4a10	Mus musculus cytochrome P450, family 4, subfamily a, polypeptide 10 (Cyp4a10), mRNA [NM_010011]	NM_010011
		Cyp4a10	Mus musculus cytochrome P450, family 4, subfamily a, polypeptide 10 (Cyp4a10), mRNA [NM_010011]	NM_010011
		Cyp4a31	Mus musculus cytochrome P450, family 4, subfamily a, polypeptide 31 (Cyp4a31), mRNA [NM_201640]	NM_201640
		Cyp4a32	Mus musculus cytochrome P450, family 4, subfamily a, polypeptide 32 (Cyp4a32), mRNA [NM_001100181]	NM_001100181
		Cypt10	Mus musculus cysteine-rich perinuclear theca 10 (Cypt10), mRNA [NM_001039944]	NM_001039944
		Cypt2-ps	Mus musculus cysteine-rich perinuclear theca 2, pseudogene (Cypt2-ps), mRNA [NM_173436]	NM_173436
		Cypt2-ps	Mus musculus cysteine-rich perinuclear theca 2, pseudogene (Cypt2-ps), mRNA [NM_173436]	NM_173436
		Cypt9	Mus musculus cysteine-rich perinuclear theca 9 (Cypt9), mRNA [NM_001039942]	NM_001039942
		D2hgdh	Mus musculus D-2-hydroxyglutarate dehydrogenase (D2hgdh), nuclear gene encoding mitochondrial protein, mRNA [NM_178882]	NM_178882
		D2hgdh	Mus musculus D-2-hydroxyglutarate dehydrogenase (D2hgdh), nuclear gene encoding mitochondrial protein, mRNA [NM_178882]	NM_178882
		Dab1	Mus musculus disabled homolog 1 (Drosophila) (Dab1), transcript variant 1, mRNA [NM_010014]	NM_010014
		Dbi	Mus musculus diazepam binding inhibitor (Dbi), transcript variant 1, mRNA [NM_001037999]	NM_001037999
		Dbx2	Mus musculus developing brain homeobox 2 (Dbx2), mRNA [NM_207533]	NM_207533
		Dcaf12	Mus musculus DDB1 and CUL4 associated factor 12 (Dcaf12), mRNA [NM_026893]	NM_026893
		Dcaf17	Mus musculus DDB1 and CUL4 associated factor 17 (Dcaf17), transcript variant 4, mRNA [NM_001165982]	NM_001165982
		Dcaf4	Mus musculus DDB1 and CUL4 associated factor 4 (Dcaf4), transcript variant 2, mRNA [NM_030246]	NM_030246
		Dcbld2	Mus musculus discoidin, CUB and LCCL domain containing 2 (Dcbld2), mRNA [NM_028523]	NM_028523
		Dcp1b	Mus musculus DCP1 decapping enzyme homolog b (S. cerevisiae) (Dcp1b), mRNA [NM_001033379]	NM_001033379
		Dctn5	Mus musculus dynactin 5 (Dctn5), mRNA [NM_021608]	NM_021608
		Dcun1d2	Mus musculus DCN1, defective in cullin neddylation 1, domain containing 2 (S. cerevisiae) (Dcun1d2), transcript variant 1, mRNA [NM_001024504]	NM_001024504
		Dcxr	Mus musculus dicarbonyl L-xylulose reductase (Dcxr), mRNA [NM_026428]	NM_026428
		Ddc	Mus musculus dopa decarboxylase (Ddc), transcript variant 2, mRNA [NM_016672]	NM_016672
		Ddit4l	Mus musculus DNA-damage-inducible transcript 4-like (Ddit4l), mRNA [NM_030143]	NM_030143
		Ddx23	Mus musculus DEAD (Asp-Glu-Ala-Asp) box polypeptide 23 (Ddx23), mRNA [NM_001080981]	NM_001080981
		Ddx26b	Mus musculus DEAD/H (Asp-Glu-Ala-Asp/His) box polypeptide 26B (Ddx26b), mRNA [NM_172779]	NM_172779
		Ddx5	Mus musculus DEAD (Asp-Glu-Ala-Asp) box polypeptide 5 (Ddx5), mRNA [NM_007840]	NM_007840
		Defa21	Mus musculus defensin, alpha, 21 (Defa21), mRNA [NM_183253]	NM_183253
		Defa-rs1	Mus musculus defensin, alpha, related sequence 1 (Defa-rs1), mRNA [NM_007844]	NM_007844
		Defa-rs4	Mus musculus defensin, alpha,, related sequence 4 (Defa-rs4), mRNA [NM_001005418]	NM_001005418
		Defb12	Mus musculus defensin beta 12 (Defb12), mRNA [NM_152802]	NM_152802
		Defb19	Mus musculus defensin beta 19 (Defb19), mRNA [NM_145157]	NM_145157
		Defb3	Mus musculus defensin beta 3 (Defb3), mRNA [NM_013756]	NM_013756
		Defb40	Mus musculus defensin beta 40 (Defb40), mRNA [NM_183039]	NM_183039
		Defb43	Mus musculus defensin beta 43 (Defb43), mRNA [NM_001039121]	NM_001039121
		Defb44-ps	Mus musculus defensin beta 44, pseudogene (Defb44-ps), non-coding RNA [NR_002879]	NR_002879
		Defb44-ps	Mus musculus defensin beta 44, pseudogene (Defb44-ps), non-coding RNA [NR_002879]	NR_002879
		Defb48-ps	Mus musculus defensin beta 48 pseudogene (Defb48-ps), non-coding RNA [NR_002880]	NR_002880
		Dennd4a	Mus musculus DENN/MADD domain containing 4A (Dennd4a), mRNA [NM_001162917]	NM_001162917
		Denr	Mus musculus density-regulated protein (Denr), mRNA [NM_026603]	NM_026603
		Dgke	Mus musculus diacylglycerol kinase, epsilon (Dgke), mRNA [NM_019505]	NM_019505
		Dip2a	Mus musculus DIP2 disco-interacting protein 2 homolog A (Drosophila) (Dip2a), mRNA [NM_001081419]	NM_001081419
		Dip2b	Mus musculus DIP2 disco-interacting protein 2 homolog B (Drosophila) (Dip2b), transcript variant 1, mRNA [NM_001159361]	NM_001159361
		Dkk2	Mus musculus dickkopf homolog 2 (Xenopus laevis) (Dkk2), mRNA [NM_020265]	NM_020265
		Dld	Mus musculus dihydrolipoamide dehydrogenase (Dld), mRNA [NM_007861]	NM_007861
		Dlgap1	Mus musculus discs, large (Drosophila) homolog-associated protein 1 (Dlgap1), transcript variant 2, mRNA [NM_027712]	NM_027712
		Dlst	Mus musculus dihydrolipoamide S-succinyltransferase (E2 component of 2-oxo-glutarate complex) (Dlst), mRNA [NM_030225]	NM_030225
		Dmp1	Mus musculus dentin matrix protein 1 (Dmp1), mRNA [NM_016779]	NM_016779
		Dmrt2	Mus musculus doublesex and mab-3 related transcription factor 2 (Dmrt2), mRNA [NM_145831]	NM_145831
		Dmrtc1c2	Mus musculus DMRT-like family C1c2 (Dmrtc1c2), mRNA [NM_001142690]	NM_001142690
		Dnahc7b	Mus musculus dynein, axonemal, heavy chain 7B (Dnahc7b), mRNA [NM_001160386]	NM_001160386
		Dnahc7b	Mus musculus dynein, axonemal, heavy chain 7B (Dnahc7b), mRNA [NM_001160386]	NM_001160386
		Dnajb6	Mus musculus DnaJ (Hsp40) homolog, subfamily B, member 6 (Dnajb6), transcript variant 2, mRNA [NM_001037941]	NM_001037941
		Dnajb7	Mus musculus DnaJ (Hsp40) homolog, subfamily B, member 7 (Dnajb7), mRNA [NM_021317]	NM_021317
		Dnajc28	Mus musculus DnaJ (Hsp40) homolog, subfamily C, member 28 (Dnajc28), transcript variant 2, mRNA [NM_138664]	NM_138664
		Dnajc5	Mus musculus DnaJ (Hsp40) homolog, subfamily C, member 5 (Dnajc5), mRNA [NM_016775]	NM_016775
		Dnajc5g	Mus musculus DnaJ (Hsp40) homolog, subfamily C, member 5 gamma (Dnajc5g), mRNA [NM_177677]	NM_177677
		Dnase1l1	Mus musculus deoxyribonuclease 1-like 1 (Dnase1l1), transcript variant 1, mRNA [NM_027109]	NM_027109
		Dnase2b	deoxyribonuclease II beta Gene [Source:MGI (curated);Acc:MGI:1913283] [ENSMUST00000029836]	AK079224
		Dnm1	Mus musculus dynamin 1 (Dnm1), mRNA [NM_010065]	NM_010065
		Dnm1l	Mus musculus dynamin 1-like (Dnm1l), transcript variant 1, mRNA [NM_152816]	NM_152816
		Dnmt3l	Mus musculus DNA (cytosine-5-)-methyltransferase 3-like (Dnmt3l), transcript variant 1, mRNA [NM_019448]	NM_019448
		Dpcd	Mus musculus deleted in primary ciliary dyskinesia (Dpcd), mRNA [NM_172639]	NM_172639
		Dpp9	Mus musculus dipeptidylpeptidase 9 (Dpp9), mRNA [NM_172624]	NM_172624
		Dppa2	Mus musculus developmental pluripotency associated 2 (Dppa2), mRNA [NM_028615]	NM_028615
		Dppa5a	Mus musculus developmental pluripotency associated 5A (Dppa5a), mRNA [NM_025274]	NM_025274
		Dtnb	Mus musculus dystrobrevin, beta (Dtnb), transcript variant 1, mRNA [NM_001162465]	NM_001162465
		Dtx2	Mus musculus deltex 2 homolog (Drosophila) (Dtx2), mRNA [NM_023742]	NM_023742
		Dusp12	Mus musculus dual specificity phosphatase 12 (Dusp12), mRNA [NM_023173]	NM_023173
		Dusp12	Mus musculus dual specificity phosphatase 12 (Dusp12), mRNA [NM_023173]	NM_023173
		Dusp18	Mus musculus dual specificity phosphatase 18 (Dusp18), mRNA [NM_173745]	NM_173745
		Dusp28	Mus musculus dual specificity phosphatase 28 (Dusp28), mRNA [NM_175118]	NM_175118
		Dusp9	Mus musculus dual specificity phosphatase 9 (Dusp9), mRNA [NM_029352]	NM_029352
		Dux	Mus musculus double homeobox (Dux), mRNA [NM_001081954]	NM_001081954
		DXBay18	Mus musculus DNA segment, Chr X, Baylor 18 (DXBay18), mRNA [NM_001025384]	NM_001025384
		Dync1h1	Mus musculus dynein cytoplasmic 1 heavy chain 1 (Dync1h1), mRNA [NM_030238]	NM_030238
		Dyrk1a	Mus musculus dual-specificity tyrosine-(Y)-phosphorylation regulated kinase 1a (Dyrk1a), transcript variant 1, mRNA [NM_007890]	NM_007890
		Dyrk2	Mus musculus dual-specificity tyrosine-(Y)-phosphorylation regulated kinase 2 (Dyrk2), mRNA [NM_001014390]	NM_001014390
		E2f2	Mus musculus E2F transcription factor 2 (E2f2), mRNA [NM_177733]	NM_177733
		Ect2	Mus musculus ect2 oncogene (Ect2), transcript variant 1, mRNA [NM_007900]	NM_007900
		Ednra	Mus musculus endothelin receptor type A (Ednra), mRNA [NM_010332]	NM_010332
		Eef1g	Mus musculus eukaryotic translation elongation factor 1 gamma (Eef1g), mRNA [NM_026007]	NM_026007
		Efcab7	Mus musculus EF-hand calcium binding domain 7 (Efcab7), mRNA [NM_145549]	NM_145549
		Efna3	Mus musculus ephrin A3 (Efna3), mRNA [NM_010108]	NM_010108
		Efna5	Mus musculus ephrin A5 (Efna5), transcript variant 1, mRNA [NM_207654]	NM_207654
		Egflam	Mus musculus EGF-like, fibronectin type III and laminin G domains (Egflam), mRNA [NM_178748]	NM_178748
		Egfr	Mus musculus epidermal growth factor receptor (Egfr), transcript variant 1, mRNA [NM_207655]	NM_207655
		Eid2	Mus musculus EP300 interacting inhibitor of differentiation 2 (Eid2), mRNA [NM_198425]	NM_198425
		Eif2a	Mus musculus eukaryotic translation initiation factor 2a (Eif2a), mRNA [NM_001005509]	NM_001005509
		Eif2s3y	Mus musculus eukaryotic translation initiation factor 2, subunit 3, structural gene Y-linked (Eif2s3y), mRNA [NM_012011]	NM_012011
		Eif3c	Mus musculus eukaryotic translation initiation factor 3, subunit C (Eif3c), mRNA [NM_146200]	NM_146200
		Eif3d	Mus musculus eukaryotic translation initiation factor 3, subunit D (Eif3d), mRNA [NM_018749]	NM_018749
		Eif3k	Mus musculus eukaryotic translation initiation factor 3, subunit K (Eif3k), mRNA [NM_028659]	NM_028659
		Eif4b	Mus musculus eukaryotic translation initiation factor 4B (Eif4b), mRNA [NM_145625]	NM_145625
		Eif4e1b	Mus musculus eukaryotic translation initiation factor 4E family member 1B (Eif4e1b), transcript variant 2, mRNA [NM_001039683]	NM_001039683
		Eif4ebp1	Mus musculus eukaryotic translation initiation factor 4E binding protein 1 (Eif4ebp1), mRNA [NM_007918]	NM_007918
		Eme2	Mus musculus essential meiotic endonuclease 1 homolog 2 (S. pombe) (Eme2), mRNA [NM_001163102]	NM_001163102
		Emg1	Mus musculus EMG1 nucleolar protein homolog (S. cerevisiae) (Emg1), mRNA [NM_013536]	NM_013536
		Emid2	Mus musculus EMI domain containing 2 (Emid2), mRNA [NM_024474]	NM_024474
		Emp2	Mus musculus epithelial membrane protein 2 (Emp2), mRNA [NM_007929]	NM_007929
		En1	Mus musculus engrailed 1 (En1), mRNA [NM_010133]	NM_010133
		Engase	Mus musculus endo-beta-N-acetylglucosaminidase (Engase), mRNA [NM_172573]	NM_172573
		Enthd1	Mus musculus ENTH domain containing 1 (Enthd1), mRNA [NM_001163189]	NM_001163189
		Epb4.1l5	Mus musculus erythrocyte protein band 4.1-like 5 (Epb4.1l5), transcript variant 2, mRNA [NM_001113416]	NM_001113416
		Ephx2	Mus musculus epoxide hydrolase 2, cytoplasmic (Ephx2), mRNA [NM_007940]	NM_007940
		Ephx4	Mus musculus epoxide hydrolase 4 (Ephx4), mRNA [NM_001001804]	NM_001001804
		Eps8	Mus musculus epidermal growth factor receptor pathway substrate 8 (Eps8), mRNA [NM_007945]	NM_007945
		Eps8l1	Mus musculus EPS8-like 1 (Eps8l1), mRNA [NM_026146]	NM_026146
		Epx	Mus musculus eosinophil peroxidase (Epx), mRNA [NM_007946]	NM_007946
		Ermp1	Mus musculus endoplasmic reticulum metallopeptidase 1 (Ermp1), mRNA [NM_001081213]	NM_001081213
		Etfdh	Mus musculus electron transferring flavoprotein, dehydrogenase (Etfdh), mRNA [NM_025794]	NM_025794
		Etl4	Mus musculus enhancer trap locus 4 (Etl4), transcript variant c, mRNA [NM_001081006]	NM_001081006
		Etnk2	Mus musculus ethanolamine kinase 2 (Etnk2), mRNA [NM_175443]	NM_175443
		Etv3	Mus musculus ets variant gene 3 (Etv3), transcript variant 1, mRNA [NM_001083318]	NM_001083318
		Evpl	Mus musculus envoplakin (Evpl), mRNA [NM_025276]	NM_025276
		Exd2	Mus musculus exonuclease 3'-5' domain containing 2 (Exd2), mRNA [NM_133798]	NM_133798
		Exoc6b	Mus musculus exocyst complex component 6B (Exoc6b), mRNA [NM_177077]	NM_177077
		Extl3	Mus musculus exostoses (multiple)-like 3 (Extl3), mRNA [NM_018788]	NM_018788
		Eya3	Mus musculus eyes absent 3 homolog (Drosophila) (Eya3), transcript variant 2, mRNA [NM_010166]	NM_010166
		F3	Mus musculus coagulation factor III (F3), mRNA [NM_010171]	NM_010171
		F8	Mus musculus coagulation factor VIII (F8), transcript variant 1, mRNA [NM_007977]	NM_007977
		Fam105b	Mus musculus family with sequence similarity 105, member B (Fam105b), mRNA [NM_001013792]	NM_001013792
		Fam113a	Mus musculus family with sequence similarity 113, member A (Fam113a), transcript variant 1, mRNA [NM_178762]	NM_178762
		Fam117b	Mus musculus family with sequence similarity 117, member B (Fam117b), transcript variant 1, mRNA [NM_001037725]	NM_001037725
		Fam118a	Mus musculus family with sequence similarity 118, member A (Fam118a), transcript variant 1, mRNA [NM_133750]	NM_133750
		Fam134c	Mus musculus family with sequence similarity 134, member C (Fam134c), transcript variant 1, mRNA [NM_026501]	NM_026501
		Fam13c	Mus musculus family with sequence similarity 13, member C (Fam13c), transcript variant 1, mRNA [NM_024244]	NM_024244
		Fam171a1	Mus musculus family with sequence similarity 171, member A1 (Fam171a1), mRNA [NM_001081161]	NM_001081161
		Fam179a	Mus musculus family with sequence similarity 179, member A (Fam179a), mRNA [NM_177087]	NM_177087
		Fam189b	Mus musculus family with sequence similarity 189, member B (Fam189b), mRNA [NM_001014995]	NM_001014995
		Fam196a	Mus musculus family with sequence similarity 196, member A (Fam196a), mRNA [NM_001143802]	NM_001143802
		Fam20a	Mus musculus family with sequence similarity 20, member A (Fam20a), mRNA [NM_153782]	NM_153782
		Fam24a	Mus musculus family with sequence similarity 24, member A (Fam24a), mRNA [NM_183272]	NM_183272
		Fam26e	Mus musculus family with sequence similarity 26, member E (Fam26e), mRNA [NM_178908]	NM_178908
		Fam32a	Mus musculus family with sequence similarity 32, member A (Fam32a), mRNA [NM_026455]	NM_026455
		Fam33a	Mus musculus family with sequence similarity 33, member A (Fam33a), mRNA [NM_025377]	NM_025377
		Fam47a-ps	Mus musculus family with sequence similarity 47, member A, pseudogene (Fam47a-ps), mRNA [NM_001164739]	NM_001164739
		Fam49b	Mus musculus family with sequence similarity 49, member B (Fam49b), mRNA [NM_144846]	NM_144846
		Fam53a	Mus musculus family with sequence similarity 53, member A (Fam53a), mRNA [NM_178390]	NM_178390
		Fam65c	Mus musculus family with sequence similarity 65, member C (Fam65c), mRNA [NM_001080708]	NM_001080708
		Fam70b	Mus musculus family with sequence similarity 70, member B (Fam70b), transcript variant 1, mRNA [NM_001143671]	NM_001143671
		Fam83e	Mus musculus family with sequence similarity 83, member E (Fam83e), mRNA [NM_001033170]	NM_001033170
		Fau	Mus musculus Finkel-Biskis-Reilly murine sarcoma virus (FBR-MuSV) ubiquitously expressed (fox derived) (Fau), transcript variant 3, mRNA [NM_001190436]	NM_001190436
		Fbp1	Mus musculus fructose bisphosphatase 1 (Fbp1), mRNA [NM_019395]	NM_019395
		Fbxl18	Mus musculus F-box and leucine-rich repeat protein 18 (Fbxl18), mRNA [NM_001033312]	NM_001033312
		Fbxl4	Mus musculus F-box and leucine-rich repeat protein 4 (Fbxl4), mRNA [NM_172988]	NM_172988
		Fbxo15	Mus musculus F-box protein 15 (Fbxo15), mRNA [NM_015798]	NM_015798
		Fbxo2	Mus musculus F-box protein 2 (Fbxo2), mRNA [NM_176848]	NM_176848
		Fbxo8	Mus musculus F-box protein 8 (Fbxo8), mRNA [NM_015791]	NM_015791
		Fbxw11	Mus musculus F-box and WD-40 domain protein 11 (Fbxw11), mRNA [NM_134015]	NM_134015
		Fbxw14	Mus musculus F-box and WD-40 domain protein 14 (Fbxw14), mRNA [NM_015793]	NM_015793
		Fbxw8	Mus musculus F-box and WD-40 domain protein 8 (Fbxw8), mRNA [NM_172721]	NM_172721
		Fem1c	Mus musculus fem-1 homolog c (C.elegans) (Fem1c), mRNA [NM_173423]	NM_173423
		Fert2	Mus musculus fer (fms/fps related) protein kinase, testis specific 2 (Fert2), transcript variant 1, mRNA [NM_001037997]	NM_001037997
		Fezf1	Mus musculus Fez family zinc finger 1 (Fezf1), mRNA [NM_028462]	NM_028462
		Fga	Mus musculus fibrinogen alpha chain (Fga), transcript variant 2, mRNA [NM_010196]	NM_010196
		Fgf12	Mus musculus fibroblast growth factor 12 (Fgf12), transcript variant 1, mRNA [NM_183064]	NM_183064
		Fgf18	Mus musculus fibroblast growth factor 18 (Fgf18), mRNA [NM_008005]	NM_008005
		Fgfr3	Mus musculus fibroblast growth factor receptor 3 (Fgfr3), transcript variant 1, mRNA [NM_008010]	NM_008010
		Figla	Mus musculus folliculogenesis specific basic helix-loop-helix (Figla), mRNA [NM_012013]	NM_012013
		Filip1l	Mus musculus filamin A interacting protein 1-like (Filip1l), transcript variant 1, mRNA [NM_001040397]	NM_001040397
		Fitm2	fat storage-inducing transmembrane protein 2 Gene [Source:MGI (curated);Acc:MGI:2444508] [ENSMUST00000088333]	AK052945
		Fkbp10	Mus musculus FK506 binding protein 10 (Fkbp10), transcript variant 1, mRNA [NM_010221]	NM_010221
		Fkbp1a	Mus musculus FK506 binding protein 1a (Fkbp1a), mRNA [NM_008019]	NM_008019
		Flrt1	Mus musculus fibronectin leucine rich transmembrane protein 1 (Flrt1), mRNA [NM_201411]	NM_201411
		Flrt3	Mus musculus fibronectin leucine rich transmembrane protein 3 (Flrt3), transcript variant 1, mRNA [NM_001172160]	NM_001172160
		Flrt3	Mus musculus fibronectin leucine rich transmembrane protein 3 (Flrt3), transcript variant 1, mRNA [NM_001172160]	NM_001172160
		Fnbp1	Mus musculus formin binding protein 1 (Fnbp1), transcript variant 2, mRNA [NM_019406]	NM_019406
		Fnbp1	Mus musculus formin binding protein 1 (Fnbp1), transcript variant 2, mRNA [NM_019406]	NM_019406
		Fos	Mus musculus FBJ osteosarcoma oncogene (Fos), mRNA [NM_010234]	NM_010234
		Foxa3	Mus musculus forkhead box A3 (Foxa3), mRNA [NM_008260]	NM_008260
		Foxm1	Mus musculus forkhead box M1 (Foxm1), mRNA [NM_008021]	NM_008021
		Foxo4	Mus musculus forkhead box O4 (Foxo4), mRNA [NM_018789]	NM_018789
		Foxo4	Mus musculus forkhead box O4 (Foxo4), mRNA [NM_018789]	NM_018789
		Foxp1	Mus musculus forkhead box P1 (Foxp1), mRNA [NM_053202]	NM_053202
		Foxp2	Mus musculus forkhead box P2 (Foxp2), transcript variant 1, mRNA [NM_053242]	NM_053242
		Fpr-rs3	Mus musculus formyl peptide receptor, related sequence 3 (Fpr-rs3), mRNA [NM_008040]	NM_008040
		Frem3	Mus musculus Fras1 related extracellular matrix protein 3 (Frem3), mRNA [NM_001167898]	NM_001167898
		Frg1	Mus musculus FSHD region gene 1 (Frg1), mRNA [NM_013522]	NM_013522
		Fry	Mus musculus furry homolog (Drosophila) (Fry), mRNA [NM_172887]	NM_172887
		Gabbr2	Mus musculus gamma-aminobutyric acid (GABA) B receptor, 2 (Gabbr2), mRNA [NM_001081141]	NM_001081141
		Gabrb1	Mus musculus gamma-aminobutyric acid (GABA) A receptor, subunit beta 1 (Gabrb1), mRNA [NM_008069]	NM_008069
		Gad1	Mus musculus glutamic acid decarboxylase 1 (Gad1), mRNA [NM_008077]	NM_008077
		Galk2	Mus musculus galactokinase 2 (Galk2), mRNA [NM_175154]	NM_175154
		Gapvd1	Mus musculus GTPase activating protein and VPS9 domains 1 (Gapvd1), mRNA [NM_025709]	NM_025709
		Garnl3	Mus musculus GTPase activating RANGAP domain-like 3 (Garnl3), mRNA [NM_178888]	NM_178888
		Gas1	Mus musculus growth arrest specific 1 (Gas1), mRNA [NM_008086]	NM_008086
		Gas8	Mus musculus growth arrest specific 8 (Gas8), mRNA [NM_018855]	NM_018855
		Gba2	Mus musculus glucosidase beta 2 (Gba2), mRNA [NM_172692]	NM_172692
		Gbgt1	Mus musculus globoside alpha-1,3-N-acetylgalactosaminyltransferase 1 (Gbgt1), mRNA [NM_139197]	NM_139197
		Gbp10	Mus musculus guanylate-binding protein 10 (Gbp10), mRNA [NM_001039646]	NM_001039646
		Gcg	Mus musculus glucagon (Gcg), mRNA [NM_008100]	NM_008100
		Gclm	Mus musculus glutamate-cysteine ligase, modifier subunit (Gclm), mRNA [NM_008129]	NM_008129
		Gcnt1	Mus musculus glucosaminyl (N-acetyl) transferase 1, core 2 (Gcnt1), transcript variant 1, mRNA [NM_173442]	NM_173442
		Gcsh	Mus musculus glycine cleavage system protein H (aminomethyl carrier) (Gcsh), nuclear gene encoding mitochondrial protein, mRNA [NM_026572]	NM_026572
		Gdap1	Mus musculus ganglioside-induced differentiation-associated-protein 1 (Gdap1), mRNA [NM_010267]	NM_010267
		Gdap1l1	Mus musculus ganglioside-induced differentiation-associated protein 1-like 1 (Gdap1l1), mRNA [NM_144891]	NM_144891
		Gfap	Mus musculus glial fibrillary acidic protein (Gfap), transcript variant 1, mRNA [NM_001131020]	NM_001131020
		Gfod2	Mus musculus glucose-fructose oxidoreductase domain containing 2 (Gfod2), mRNA [NM_027469]	NM_027469
		Gfra1	Mus musculus glial cell line derived neurotrophic factor family receptor alpha 1 (Gfra1), mRNA [NM_010279]	NM_010279
		Ggt7	Mus musculus gamma-glutamyltransferase 7 (Ggt7), mRNA [NM_144786]	NM_144786
		Gigyf2	Mus musculus GRB10 interacting GYF protein 2 (Gigyf2), transcript variant 1, mRNA [NM_146112]	NM_146112
		Gimap5	Mus musculus GTPase, IMAP family member 5 (Gimap5), mRNA [NM_175035]	NM_175035
		Gjd4	Mus musculus gap junction protein, delta 4 (Gjd4), mRNA [NM_153086]	NM_153086
		Glo1	Mus musculus glyoxalase 1 (Glo1), transcript variant 1, mRNA [NM_025374]	NM_025374
		Glod5	Mus musculus glyoxalase domain containing 5 (Glod5), mRNA [NM_027227]	NM_027227
		Glrx3	Mus musculus glutaredoxin 3 (Glrx3), mRNA [NM_023140]	NM_023140
		Glrx3	Mus musculus glutaredoxin 3, mRNA (cDNA clone MGC:35818 IMAGE:2651132), complete cds. [BC033506]	BC033506
		Glt1d1	Mus musculus glycosyltransferase 1 domain containing 1 (Glt1d1), mRNA [NM_177005]	NM_177005
		Glt8d2	Mus musculus glycosyltransferase 8 domain containing 2 (Glt8d2), mRNA [NM_029102]	NM_029102
		Gltpd1	Mus musculus glycolipid transfer protein domain containing 1 (Gltpd1), mRNA [NM_024472]	NM_024472
		Glud1	Mus musculus glutamate dehydrogenase 1 (Glud1), nuclear gene encoding mitochondrial protein, mRNA [NM_008133]	NM_008133
		Gmcl1	Mus musculus germ cell-less homolog 1 (Drosophila) (Gmcl1), mRNA [NM_011818]	NM_011818
		Gmfg	Mus musculus glia maturation factor, gamma (Gmfg), transcript variant 1, mRNA [NM_022024]	NM_022024
		Gmip	Mus musculus Gem-interacting protein (Gmip), mRNA [NM_198101]	NM_198101
		Gmppa	Mus musculus GDP-mannose pyrophosphorylase A (Gmppa), mRNA [NM_133708]	NM_133708
		Gmpr	Mus musculus guanosine monophosphate reductase (Gmpr), mRNA [NM_025508]	NM_025508
		Gmps	Mus musculus guanine monophosphate synthetase (Gmps), mRNA [NM_001033300]	NM_001033300
		Gmps	Mus musculus guanine monophosphate synthetase (Gmps), mRNA [NM_001033300]	NM_001033300
		Gng4	Mus musculus guanine nucleotide binding protein (G protein), gamma 4 (Gng4), mRNA [NM_010317]	NM_010317
		Gngt1	Mus musculus guanine nucleotide binding protein (G protein), gamma transducing activity polypeptide 1 (Gngt1), mRNA [NM_010314]	NM_010314
		Gnpat	Mus musculus glyceronephosphate O-acyltransferase (Gnpat), mRNA [NM_010322]	NM_010322
		Gosr2	Mus musculus golgi SNAP receptor complex member 2 (Gosr2), mRNA [NM_019650]	NM_019650
		Got1l1	Mus musculus glutamic-oxaloacetic transaminase 1-like 1 (Got1l1), mRNA [NM_029674]	NM_029674
		Gp9	Mus musculus glycoprotein 9 (platelet) (Gp9), mRNA [NM_018762]	NM_018762
		Gpbp1	Mus musculus GC-rich promoter binding protein 1 (Gpbp1), transcript variant 2, mRNA [NM_028487]	NM_028487
		Gpc4	Mus musculus glypican 4 (Gpc4), mRNA [NM_008150]	NM_008150
		Gpd1l	Mus musculus glycerol-3-phosphate dehydrogenase 1-like (Gpd1l), mRNA [NM_175380]	NM_175380
		Gpn2	Mus musculus GPN-loop GTPase 2 (Gpn2), mRNA [NM_133884]	NM_133884
		Gpr113	Mus musculus G protein-coupled receptor 113 (Gpr113), mRNA [NM_001014394]	NM_001014394
		Gpr114	Mus musculus G protein-coupled receptor 114 (Gpr114), transcript variant 1, mRNA [NM_001145972]	NM_001145972
		Gpr160	Mus musculus G protein-coupled receptor 160 (Gpr160), transcript variant 1, mRNA [NM_001134385]	NM_001134385
		Gpr171	Mus musculus G protein-coupled receptor 171 (Gpr171), mRNA [NM_173398]	NM_173398
		Gpr18	Mus musculus G protein-coupled receptor 18 (Gpr18), mRNA [NM_182806]	NM_182806
		Gpr20	Mus musculus G protein-coupled receptor 20 (Gpr20), mRNA [NM_173365]	NM_173365
		Gpr22	Mus musculus G protein-coupled receptor 22 (Gpr22), mRNA [NM_175191]	NM_175191
		Gpr65	Mus musculus G-protein coupled receptor 65 (Gpr65), mRNA [NM_008152]	NM_008152
		Gpr68	Mus musculus G protein-coupled receptor 68 (Gpr68), transcript variant 1, mRNA [NM_175493]	NM_175493
		Gpr77	Mus musculus G protein-coupled receptor 77 (Gpr77), transcript variant 1, mRNA [NM_176912]	NM_176912
		Gpx5	Mus musculus glutathione peroxidase 5 (Gpx5), mRNA [NM_010343]	NM_010343
		Gpx8	Mus musculus glutathione peroxidase 8 (putative) (Gpx8), mRNA [NM_027127]	NM_027127
		Gramd1a	Mus musculus GRAM domain containing 1A (Gramd1a), mRNA [NM_027898]	NM_027898
		Grb7	Mus musculus growth factor receptor bound protein 7 (Grb7), mRNA [NM_010346]	NM_010346
		Grem1	Mus musculus gremlin 1 (Grem1), mRNA [NM_011824]	NM_011824
		Grik2	Mus musculus glutamate receptor, ionotropic, kainate 2 (beta 2) (Grik2), transcript variant 1, mRNA [NM_001111268]	NM_001111268
		Grk4	Mus musculus G protein-coupled receptor kinase 4 (Grk4), transcript variant 1, mRNA [NM_019497]	NM_019497
		Grm5	Mus musculus glutamate receptor, metabotropic 5 (Grm5), transcript variant b, mRNA [NM_001143834]	NM_001143834
		Grp	Mus musculus gastrin releasing peptide (Grp), mRNA [NM_175012]	NM_175012
		Grtp1	Mus musculus GH regulated TBC protein 1 (Grtp1), mRNA [NM_025768]	NM_025768
		Grwd1	Mus musculus glutamate-rich WD repeat containing 1 (Grwd1), mRNA [NM_153419]	NM_153419
		Grxcr2	Mus musculus glutaredoxin, cysteine rich 2 (Grxcr2), mRNA [NM_001033426]	NM_001033426
		Gsn	Mus musculus gelsolin (Gsn), mRNA [NM_146120]	NM_146120
		Gsta2	Mus musculus glutathione S-transferase, alpha 2 (Yc2) (Gsta2), mRNA [NM_008182]	NM_008182
		Gstk1	Mus musculus glutathione S-transferase kappa 1 (Gstk1), nuclear gene encoding mitochondrial protein, mRNA [NM_029555]	NM_029555
		Gstm2	Mus musculus glutathione S-transferase, mu 2 (Gstm2), mRNA [NM_008183]	NM_008183
		Gtf2h2	Mus musculus general transcription factor II H, polypeptide 2 (Gtf2h2), mRNA [NM_022011]	NM_022011
		Guca1a	Mus musculus guanylate cyclase activator 1a (retina) (Guca1a), mRNA [NM_008189]	NM_008189
		Gucy1a2	Mus musculus guanylate cyclase 1, soluble, alpha 2 (Gucy1a2), mRNA [NM_001033322]	NM_001033322
		Gucy1b2	Mus musculus guanylate cyclase 1, soluble, beta 2 (Gucy1b2), mRNA [NM_172810]	NM_172810
		Gys2	Mus musculus glycogen synthase 2 (Gys2), mRNA [NM_145572]	NM_145572
		Gzmd	Mus musculus granzyme D (Gzmd), mRNA [NM_010372]	NM_010372
		H2-Aa	Mus musculus histocompatibility 2, class II antigen A, alpha (H2-Aa), mRNA [NM_010378]	NM_010378
		H2afz	Mus musculus H2A histone family, member Z (H2afz), mRNA [NM_016750]	NM_016750
		H2-K1	Mus musculus histocompatibility 2, K1, K region (H2-K1), transcript variant 1, mRNA [NM_001001892]	NM_001001892
		H2-M10.1	Mus musculus histocompatibility 2, M region locus 10.1 (H2-M10.1), mRNA [NM_013544]	NM_013544
		Hbb-bh1	Mus musculus hemoglobin Z, beta-like embryonic chain (Hbb-bh1), mRNA [NM_008219]	NM_008219
		Hbp1	Mus musculus high mobility group box transcription factor 1 (Hbp1), transcript variant 1, mRNA [NM_153198]	NM_153198
		Hbs1l	Mus musculus Hbs1-like (S. cerevisiae) (Hbs1l), transcript variant 1, mRNA [NM_019702]	NM_019702
		Hdc	Mus musculus histidine decarboxylase (Hdc), mRNA [NM_008230]	NM_008230
		Hdlbp	Mus musculus high density lipoprotein (HDL) binding protein (Hdlbp), mRNA [NM_133808]	NM_133808
		Herc1	Mus musculus hect (homologous to the E6-AP (UBE3A) carboxyl terminus) domain and RCC1 (CHC1)-like domain (RLD) 1 (Herc1), mRNA [NM_145617]	NM_145617
		Herc3	Mus musculus hect domain and RLD 3 (Herc3), mRNA [NM_028705]	NM_028705
		Hiat1	Mus musculus hippocampus abundant gene transcript 1 (Hiat1), mRNA [NM_008246]	NM_008246
		Hinfp	Mus musculus histone H4 transcription factor (Hinfp), mRNA [NM_172162]	NM_172162
		Hip1r	Mus musculus huntingtin interacting protein 1 related (Hip1r), mRNA [NM_145070]	NM_145070
		Hist1h1c	Mus musculus histone cluster 1, H1c (Hist1h1c), mRNA [NM_015786]	NM_015786
		Hist1h1t	Mus musculus histone cluster 1, H1t (Hist1h1t), mRNA [NM_010377]	NM_010377
		Hist1h4c	Mus musculus histone cluster 1, H4c (Hist1h4c), mRNA [NM_178208]	NM_178208
		Hist1h4k	Mus musculus histone cluster 1, H4k (Hist1h4k), mRNA [NM_178211]	NM_178211
		Hist2h2aa1	Mus musculus histone cluster 2, H2aa1 (Hist2h2aa1), mRNA [NM_013549]	NM_013549
		Hist4h4	Mus musculus histone cluster 4, H4 (Hist4h4), mRNA [NM_175652]	NM_175652
		Hmg1l1	Mus musculus high-mobility group (nonhistone chromosomal) protein 1-like 1 (Hmg1l1), mRNA [NM_001111282]	NM_001111282
		Hmgb1	Mus musculus high mobility group box 1 (Hmgb1), mRNA [NM_010439]	NM_010439
		Hmgb1	Mus musculus high mobility group box 1 (Hmgb1), mRNA [NM_010439]	NM_010439
		Hmgb3	Mus musculus high mobility group box 3 (Hmgb3), mRNA [NM_008253]	NM_008253
		Hmgn2	Mus musculus high mobility group nucleosomal binding domain 2 (Hmgn2), mRNA [NM_016957]	NM_016957
		Hmha1	Mus musculus histocompatibility (minor) HA-1 (Hmha1), transcript variant 1, mRNA [NM_001142701]	NM_001142701
		Hmox2	Mus musculus heme oxygenase (decycling) 2 (Hmox2), transcript variant 2, mRNA [NM_010443]	NM_010443
		Hnf1a	Mus musculus HNF1 homeobox A (Hnf1a), mRNA [NM_009327]	NM_009327
		Hnrnpa1	Mus musculus heterogeneous nuclear ribonucleoprotein A1 (Hnrnpa1), transcript variant 1, mRNA [NM_010447]	NM_010447
		Hnrnpa3	Mus musculus heterogeneous nuclear ribonucleoprotein A3 (Hnrnpa3), transcript variant b, mRNA [NM_146130]	NM_146130
		Hnrnpul2	Mus musculus heterogeneous nuclear ribonucleoprotein U-like 2 (Hnrnpul2), mRNA [NM_001081196]	NM_001081196
		Hnrpll	Mus musculus heterogeneous nuclear ribonucleoprotein L-like (Hnrpll), mRNA [NM_144802]	NM_144802
		Hormad2	Mus musculus HORMA domain containing 2 (Hormad2), mRNA [NM_029458]	NM_029458
		Hoxa1	Mus musculus homeobox A1 (Hoxa1), mRNA [NM_010449]	NM_010449
		Hoxa2	Mus musculus homeobox A2 (Hoxa2), mRNA [NM_010451]	NM_010451
		Hoxb8	Mus musculus homeobox B8 (Hoxb8), mRNA [NM_010461]	NM_010461
		Hoxd11	Mus musculus 2 days pregnant adult female oviduct cDNA, RIKEN full-length enriched library, clone:E230017H14 product:homeo box D11, full insert sequence. [AK054090]	AK054090
		Hpcal1	Mus musculus hippocalcin-like 1 (Hpcal1), mRNA [NM_016677]	NM_016677
		Hpd	Mus musculus 4-hydroxyphenylpyruvic acid dioxygenase (Hpd), mRNA [NM_008277]	NM_008277
		Hpn	Mus musculus hepsin (Hpn), transcript variant 1, mRNA [NM_001110252]	NM_001110252
		Hrh1	Mus musculus histamine receptor H1 (Hrh1), mRNA [NM_008285]	NM_008285
		Hrnr	Mus musculus hornerin (Hrnr), mRNA [NM_133698]	NM_133698
		Hs6st2	Mus musculus heparan sulfate 6-O-sulfotransferase 2 (Hs6st2), transcript variant 1, mRNA [NM_001077202]	NM_001077202
		Hsd17b13	Mus musculus hydroxysteroid (17-beta) dehydrogenase 13 (Hsd17b13), transcript variant 1, mRNA [NM_001163486]	NM_001163486
		Hsd17b2	Mus musculus hydroxysteroid (17-beta) dehydrogenase 2 (Hsd17b2), mRNA [NM_008290]	NM_008290
		Hsd3b2	Mus musculus hydroxy-delta-5-steroid dehydrogenase, 3 beta- and steroid delta-isomerase 2 (Hsd3b2), mRNA [NM_153193]	NM_153193
		Hsd3b2	Mus musculus hydroxy-delta-5-steroid dehydrogenase, 3 beta- and steroid delta-isomerase 2 (Hsd3b2), mRNA [NM_153193]	NM_153193
		Hsd3b3	Mus musculus hydroxy-delta-5-steroid dehydrogenase, 3 beta- and steroid delta-isomerase 3 (Hsd3b3), transcript variant 1, mRNA [NM_001161742]	NM_001161742
		Hsfy2	Mus musculus heat shock transcription factor, Y linked 2 (Hsfy2), mRNA [NM_027661]	NM_027661
		Hspe1	Mus musculus heat shock protein 1 (chaperonin 10) (Hspe1), mRNA [NM_008303]	NM_008303
		Htr2a	Mus musculus 5-hydroxytryptamine (serotonin) receptor 2A (Htr2a), mRNA [NM_172812]	NM_172812
		Htr2b	Mus musculus 5-hydroxytryptamine (serotonin) receptor 2B (Htr2b), mRNA [NM_008311]	NM_008311
		Htr3a	Mus musculus 5-hydroxytryptamine (serotonin) receptor 3A (Htr3a), transcript variant 1, mRNA [NM_013561]	NM_013561
		Htr4	Mus musculus 5 hydroxytryptamine (serotonin) receptor 4 (Htr4), mRNA [NM_008313]	NM_008313
		Htr5a	Mus musculus 5-hydroxytryptamine (serotonin) receptor 5A (Htr5a), mRNA [NM_008314]	NM_008314
		Hus1	Mus musculus Hus1 homolog (S. pombe) (Hus1), mRNA [NM_008316]	NM_008316
		Ibsp	Mus musculus integrin binding sialoprotein (Ibsp), mRNA [NM_008318]	NM_008318
		Ica1	Mus musculus islet cell autoantigen 1 (Ica1), mRNA [NM_010492]	NM_010492
		Icam1	Mus musculus intercellular adhesion molecule 1 (Icam1), mRNA [NM_010493]	NM_010493
		Idi2	Mus musculus isopentenyl-diphosphate delta isomerase 2 (Idi2), mRNA [NM_177197]	NM_177197
		Ifi27l1	Mus musculus interferon, alpha-inducible protein 27 like 1 (Ifi27l1), transcript variant 1, mRNA [NM_026790]	NM_026790
		Ifitm2	Mus musculus interferon induced transmembrane protein 2 (Ifitm2), mRNA [NM_030694]	NM_030694
		Ifna12	Mus musculus interferon alpha 12 (Ifna12), mRNA [NM_177361]	NM_177361
		Ifnar1	Mus musculus interferon (alpha and beta) receptor 1 (Ifnar1), mRNA [NM_010508]	NM_010508
		Ift81	Mus musculus intraflagellar transport 81 homolog (Chlamydomonas) (Ift81), mRNA [NM_009879]	NM_009879
		Igfals	Mus musculus insulin-like growth factor binding protein, acid labile subunit (Igfals), mRNA [NM_008340]	NM_008340
		Iigp1	Mus musculus interferon inducible GTPase 1 (Iigp1), transcript variant 2, mRNA [NM_001146275]	NM_001146275
		Ikbkg	Mus musculus inhibitor of kappaB kinase gamma (Ikbkg), transcript variant 3, mRNA [NM_001136067]	NM_001136067
		Ikzf4	Mus musculus IKAROS family zinc finger 4 (Ikzf4), mRNA [NM_011772]	NM_011772
		Il16	Mus musculus interleukin 16 (Il16), mRNA [NM_010551]	NM_010551
		Il17c	Mus musculus interleukin 17C (Il17c), mRNA [NM_145834]	NM_145834
		Il18rap	Mus musculus interleukin 18 receptor accessory protein (Il18rap), mRNA [NM_010553]	NM_010553
		Il1f5	interleukin 1 family, member 5 (delta) Gene [Source:MGI (curated);Acc:MGI:1859325] [ENSMUST00000028360]	AK014576
		Il1f6	Mus musculus interleukin 1 family, member 6 (Il1f6), mRNA [NM_019450]	NM_019450
		Il2	Mus musculus interleukin 2 (Il2), mRNA [NM_008366]	NM_008366
		Il2rg	Mus musculus interleukin 2 receptor, gamma chain (Il2rg), mRNA [NM_013563]	NM_013563
		Il34	Mus musculus interleukin 34 (Il34), transcript variant 2, mRNA [NM_029646]	NM_029646
		Il6st	Mus musculus interleukin 6 signal transducer (Il6st), mRNA [NM_010560]	NM_010560
		Il9r	Mus musculus interleukin 9 receptor (Il9r), transcript variant 1, mRNA [NM_001134458]	NM_001134458
		Immp1l	Mus musculus IMP1 inner mitochondrial membrane peptidase-like (S. cerevisiae) (Immp1l), nuclear gene encoding mitochondrial protein, mRNA [NM_028260]	NM_028260
		Immp1l	Mus musculus IMP1 inner mitochondrial membrane peptidase-like (S. cerevisiae) (Immp1l), nuclear gene encoding mitochondrial protein, mRNA [NM_028260]	NM_028260
		Imp4	Mus musculus IMP4, U3 small nucleolar ribonucleoprotein, homolog (yeast) (Imp4), mRNA [NM_178601]	NM_178601
		Ing1	Mus musculus inhibitor of growth family, member 1 (Ing1), mRNA [NM_011919]	NM_011919
		Ing1	Mus musculus inhibitor of growth family, member 1 (Ing1), mRNA [NM_011919]	NM_011919
		Inha	Mus musculus inhibin alpha (Inha), mRNA [NM_010564]	NM_010564
		Ino80e	Mus musculus INO80 complex subunit E (Ino80e), mRNA [NM_153580]	NM_153580
		Inpp5e	Mus musculus inositol polyphosphate-5-phosphatase E (Inpp5e), mRNA [NM_033134]	NM_033134
		Insig2	Mus musculus insulin induced gene 2 (Insig2), transcript variant 2, mRNA [NM_178082]	NM_178082
		Insm1	Mus musculus insulinoma-associated 1 (Insm1), mRNA [NM_016889]	NM_016889
		Iqcf4	Mus musculus IQ motif containing F4 (Iqcf4), mRNA [NM_026090]	NM_026090
		Irx4	Mus musculus Iroquois related homeobox 4 (Drosophila) (Irx4), mRNA [NM_018885]	NM_018885
		Isg20l2	Mus musculus interferon stimulated exonuclease gene 20-like 2 (Isg20l2), mRNA [NM_177663]	NM_177663
		Isx	Mus musculus intestine specific homeobox (Isx), mRNA [NM_027837]	NM_027837
		Itga10	Mus musculus integrin, alpha 10 (Itga10), mRNA [NM_001081053]	NM_001081053
		Itga9	Mus musculus integrin alpha 9 (Itga9), transcript variant 1, mRNA [NM_133721]	NM_133721
		Itgal	Mus musculus integrin alpha L (Itgal), mRNA [NM_008400]	NM_008400
		Itgax	Mus musculus integrin alpha X (Itgax), mRNA [NM_021334]	NM_021334
		Itgb1	Mus musculus integrin beta 1 (fibronectin receptor beta) (Itgb1), mRNA [NM_010578]	NM_010578
		Itgb5	Mus musculus integrin beta 5 (Itgb5), transcript variant 2, mRNA [NM_010580]	NM_010580
		Itih3	Mus musculus inter-alpha trypsin inhibitor, heavy chain 3 (Itih3), mRNA [NM_008407]	NM_008407
		Itpr1	Mus musculus inositol 1,4,5-triphosphate receptor 1 (Itpr1), mRNA [NM_010585]	NM_010585
		Itsn1	Mus musculus intersectin 1 (SH3 domain protein 1A) (Itsn1), transcript variant 2, mRNA [NM_001110275]	NM_001110275
		Itsn1	Mus musculus intersectin 1 (SH3 domain protein 1A) (Itsn1), transcript variant 3, mRNA [NM_001110276]	NM_001110276
		Ivd	Mus musculus isovaleryl coenzyme A dehydrogenase (Ivd), nuclear gene encoding mitochondrial protein, mRNA [NM_019826]	NM_019826
		Jakmip1	Mus musculus janus kinase and microtubule interacting protein 1 (Jakmip1), mRNA [NM_178394]	NM_178394
		Jrk	Mus musculus jerky (Jrk), mRNA [NM_008415]	NM_008415
		Junb	Mus musculus Jun-B oncogene (Junb), mRNA [NM_008416]	NM_008416
		Kalrn	Mus musculus kalirin, RhoGEF kinase (Kalrn), transcript variant 1, mRNA [NM_177357]	NM_177357
		Kars	Mus musculus lysyl-tRNA synthetase (Kars), transcript variant 1, mRNA [NM_001130868]	NM_001130868
		Kbtbd10	Mus musculus kelch repeat and BTB (POZ) domain containing 10 (Kbtbd10), mRNA [NM_001081087]	NM_001081087
		Kbtbd12	Mus musculus kelch repeat and BTB (POZ) domain containing 12 (Kbtbd12), transcript variant 2, mRNA [NM_029013]	NM_029013
		Kbtbd13	Mus musculus kelch repeat and BTB (POZ) domain containing 13 (Kbtbd13), mRNA [NM_028974]	NM_028974
		Kbtbd3	Mus musculus kelch repeat and BTB (POZ) domain containing 3 (Kbtbd3), transcript variant 1, mRNA [NM_026962]	NM_026962
		Kcna6	Mus musculus potassium voltage-gated channel, shaker-related, subfamily, member 6 (Kcna6), mRNA [NM_013568]	NM_013568
		Kcnc1	Mus musculus potassium voltage gated channel, Shaw-related subfamily, member 1 (Kcnc1), transcript variant A, mRNA [NM_001112739]	NM_001112739
		Kcnd1	potassium voltage-gated channel, Shal-related family, member 1 Gene [Source:MGI (curated);Acc:MGI:96671] [ENSMUST00000009875]	XM_001473739
		Kcne1	Mus musculus potassium voltage-gated channel, Isk-related subfamily, member 1 (Kcne1), mRNA [NM_008424]	NM_008424
		Kcnj16	Mus musculus potassium inwardly-rectifying channel, subfamily J, member 16 (Kcnj16), mRNA [NM_010604]	NM_010604
		Kcnj6	Mus musculus potassium inwardly-rectifying channel, subfamily J, member 6 (Kcnj6), transcript variant Girk2B, mRNA [NM_001025585]	NM_001025585
		Kcnk2	Mus musculus potassium channel, subfamily K, member 2 (Kcnk2), transcript variant 2, mRNA [NM_010607]	NM_010607
		Kcnq2	Mus musculus potassium voltage-gated channel, subfamily Q, member 2 (Kcnq2), transcript variant 1, mRNA [NM_010611]	NM_010611
		Kctd14	Mus musculus potassium channel tetramerisation domain containing 14 (Kctd14), transcript variant 2, mRNA [NM_001012434]	NM_001012434
		Kctd16	Mus musculus potassium channel tetramerisation domain containing 16 (Kctd16), mRNA [NM_026135]	NM_026135
		Kctd20	Mus musculus potassium channel tetramerisation domain containing 20 (Kctd20), mRNA [NM_025888]	NM_025888
		Khdrbs1	Mus musculus KH domain containing, RNA binding, signal transduction associated 1 (Khdrbs1), mRNA [NM_011317]	NM_011317
		Kif13a	Mus musculus kinesin family member 13A (Kif13a), mRNA [NM_010617]	NM_010617
		Kif15	Mus musculus kinesin family member 15 (Kif15), mRNA [NM_010620]	NM_010620
		Kif22	Mus musculus kinesin family member 22 (Kif22), mRNA [NM_145588]	NM_145588
		Kif23	Mus musculus kinesin family member 23 (Kif23), mRNA [NM_024245]	NM_024245
		Kif2a	Mus musculus kinesin family member 2A (Kif2a), transcript variant 1, mRNA [NM_008442]	NM_008442
		Kif2c	Mus musculus kinesin family member 2C (Kif2c), mRNA [NM_134471]	NM_134471
		Kif5c	Mus musculus kinesin family member 5C (Kif5c), mRNA [NM_008449]	NM_008449
		Klf12	Mus musculus Kruppel-like factor 12 (Klf12), mRNA [NM_010636]	NM_010636
		Klf2	Mus musculus Kruppel-like factor 2 (lung) (Klf2), mRNA [NM_008452]	NM_008452
		Klf4	Mus musculus Kruppel-like factor 4 (gut) (Klf4), mRNA [NM_010637]	NM_010637
		Klf6	Mus musculus Kruppel-like factor 6 (Klf6), mRNA [NM_011803]	NM_011803
		Klhdc10	Mus musculus kelch domain containing 10 (Klhdc10), mRNA [NM_029742]	NM_029742
		Klhl32	Mus musculus kelch-like 32 (Drosophila) (Klhl32), transcript variant 1, mRNA [NM_001163020]	NM_001163020
		Klk1b11	Mus musculus kallikrein 1-related peptidase b11 (Klk1b11), mRNA [NM_010640]	NM_010640
		Klk1b5	Mus musculus kallikrein 1-related peptidase b5 (Klk1b5), mRNA [NM_008456]	NM_008456
		Klra17	Mus musculus killer cell lectin-like receptor, subfamily A, member 17 (Klra17), mRNA [NM_133203]	NM_133203
		Klra8	Mus musculus killer cell lectin-like receptor, subfamily A, member 8 (Klra8), transcript variant 2, mRNA [NM_010650]	NM_010650
		Klraq1	Mus musculus KLRAQ motif containing 1 (Klraq1), mRNA [NM_028658]	NM_028658
		Klri2	Mus musculus killer cell lectin-like receptor family I member 2 (Klri2), mRNA [NM_177155]	NM_177155
		Kng2	Mus musculus kininogen 2 (Kng2), transcript variant 1, mRNA [NM_201375]	NM_201375
		Kpna3	Mus musculus karyopherin (importin) alpha 3 (Kpna3), mRNA [NM_008466]	NM_008466
		Kremen1	Mus musculus kringle containing transmembrane protein 1 (Kremen1), mRNA [NM_032396]	NM_032396
		Krt74	Mus musculus keratin 74 (Krt74), non-coding RNA [NR_033444]	NR_033444
		Krt75	Mus musculus keratin 75 (Krt75), mRNA [NM_133357]	NM_133357
		Krtap26-1	Mus musculus keratin associated protein 26-1 (Krtap26-1), mRNA [NM_027105]	NM_027105
		L2hgdh	Mus musculus L-2-hydroxyglutarate dehydrogenase (L2hgdh), nuclear gene encoding mitochondrial protein, mRNA [NM_145443]	NM_145443
		Lamb3	Mus musculus laminin, beta 3 (Lamb3), mRNA [NM_008484]	NM_008484
		Lamp1	Mus musculus lysosomal-associated membrane protein 1 (Lamp1), mRNA [NM_010684]	NM_010684
		Laptm5	Mus musculus lysosomal-associated protein transmembrane 5 (Laptm5), mRNA [NM_010686]	NM_010686
		Lars	Mus musculus leucyl-tRNA synthetase (Lars), mRNA [NM_134137]	NM_134137
		Lce1f	Mus musculus late cornified envelope 1F (Lce1f), mRNA [NM_026394]	NM_026394
		Lce1m	Mus musculus late cornified envelope 1M (Lce1m), mRNA [NM_025420]	NM_025420
		Lcp1	Mus musculus lymphocyte cytosolic protein 1 (Lcp1), mRNA [NM_008879]	NM_008879
		Ldlr	Mus musculus low density lipoprotein receptor (Ldlr), mRNA [NM_010700]	NM_010700
		Lemd3	Mus musculus LEM domain containing 3 (Lemd3), mRNA [NM_001081193]	NM_001081193
		Lfng	Mus musculus LFNG O-fucosylpeptide 3-beta-N-acetylglucosaminyltransferase (Lfng), mRNA [NM_008494]	NM_008494
		Lgi4	Mus musculus leucine-rich repeat LGI family, member 4 (Lgi4), mRNA [NM_144556]	NM_144556
		Lhx4	Mus musculus LIM homeobox protein 4 (Lhx4), mRNA [NM_010712]	NM_010712
		Lhx6	Mus musculus LIM homeobox protein 6 (Lhx6), transcript variant 2, mRNA [NM_001083125]	NM_001083125
		Lias	Mus musculus lipoic acid synthetase (Lias), nuclear gene encoding mitochondrial protein, mRNA [NM_024471]	NM_024471
		Lifr	Mus musculus leukemia inhibitory factor receptor (Lifr), transcript variant 1, mRNA [NM_013584]	NM_013584
		Lig3	Mus musculus ligase III, DNA, ATP-dependent (Lig3), nuclear gene encoding mitochondrial protein, mRNA [NM_010716]	NM_010716
		Lilrb4	Mus musculus leukocyte immunoglobulin-like receptor, subfamily B, member 4 (Lilrb4), mRNA [NM_013532]	NM_013532
		Lime1	Mus musculus Lck interacting transmembrane adaptor 1 (Lime1), mRNA [NM_023684]	NM_023684
		Lingo2	Mus musculus leucine rich repeat and Ig domain containing 2 (Lingo2), transcript variant 1, mRNA [NM_001165999]	NM_001165999
		Lix1l	Mus musculus Lix1-like (Lix1l), mRNA [NM_001163170]	NM_001163170
		Llph	Mus musculus LLP homolog, long-term synaptic facilitation (Aplysia) (Llph), mRNA [NM_025431]	NM_025431
		Lmo2	Mus musculus LIM domain only 2 (Lmo2), transcript variant 1, mRNA [NM_008505]	NM_008505
		Lmx1a	Mus musculus LIM homeobox transcription factor 1 alpha (Lmx1a), mRNA [NM_033652]	NM_033652
		Lnx1	Mus musculus ligand of numb-protein X 1 (Lnx1), transcript variant 1, mRNA [NM_001159577]	NM_001159577
		Lonp1	Mus musculus lon peptidase 1, mitochondrial (Lonp1), nuclear gene encoding mitochondrial protein, mRNA [NM_028782]	NM_028782
		Lonp2	Mus musculus lon peptidase 2, peroxisomal (Lonp2), transcript variant 1, mRNA [NM_025827]	NM_025827
		Lpar2	Mus musculus lysophosphatidic acid receptor 2 (Lpar2), mRNA [NM_020028]	NM_020028
		Lpgat1	Mus musculus lysophosphatidylglycerol acyltransferase 1 (Lpgat1), transcript variant 1, mRNA [NM_001134829]	NM_001134829
		Lrba	Mus musculus LPS-responsive beige-like anchor (Lrba), transcript variant 3, mRNA [NM_001077687]	NM_001077687
		Lrfn2	Mus musculus leucine rich repeat and fibronectin type III domain containing 2 (Lrfn2), mRNA [NM_027452]	NM_027452
		Lrfn3	Mus musculus leucine rich repeat and fibronectin type III domain containing 3 (Lrfn3), mRNA [NM_175478]	NM_175478
		Lrig1	Mus musculus leucine-rich repeats and immunoglobulin-like domains 1 (Lrig1), mRNA [NM_008377]	NM_008377
		Lrp8	Mus musculus low density lipoprotein receptor-related protein 8, apolipoprotein e receptor (Lrp8), transcript variant 2, mRNA [NM_001080926]	NM_001080926
		Lrrc27	Mus musculus leucine rich repeat containing 27 (Lrrc27), transcript variant 1, mRNA [NM_027164]	NM_027164
		Lrrc39	Mus musculus leucine rich repeat containing 39 (Lrrc39), transcript variant 1, mRNA [NM_027321]	NM_027321
		Lrrc43	Mus musculus leucine rich repeat containing 43 (Lrrc43), mRNA [NM_001033461]	NM_001033461
		Lrrc48	Mus musculus leucine rich repeat containing 48 (Lrrc48), mRNA [NM_029044]	NM_029044
		Lrrc58	Mus musculus leucine rich repeat containing 58 (Lrrc58), mRNA [NM_177093]	NM_177093
		Lrrcc1	Mus musculus leucine rich repeat and coiled-coil domain containing 1 (Lrrcc1), transcript variant 3, mRNA [NM_028915]	NM_028915
		Lrriq3	Mus musculus leucine-rich repeats and IQ motif containing 3 (Lrriq3), mRNA [NM_028938]	NM_028938
		Lrrn4	Mus musculus leucine rich repeat neuronal 4 (Lrrn4), mRNA [NM_177303]	NM_177303
		Lsg1	Mus musculus large subunit GTPase 1 homolog (S. cerevisiae) (Lsg1), mRNA [NM_178069]	NM_178069
		Lsm1	Mus musculus LSM1 homolog, U6 small nuclear RNA associated (S. cerevisiae) (Lsm1), mRNA [NM_026032]	NM_026032
		Lsm10	Mus musculus U7 snRNP-specific Sm-like protein LSM10 (Lsm10), transcript variant 1, mRNA [NM_138721]	NM_138721
		Lsm12	Mus musculus LSM12 homolog (S. cerevisiae) (Lsm12), mRNA [NM_172947]	NM_172947
		Lsm14b	Mus musculus LSM14 homolog B (SCD6, S. cerevisiae) (Lsm14b), mRNA [NM_177727]	NM_177727
		Luc7l	Mus musculus Luc7 homolog (S. cerevisiae)-like (Luc7l), transcript variant 2, mRNA [NM_028190]	NM_028190
		Luzp4	Mus musculus leucine zipper protein 4 (Luzp4), mRNA [NM_001114383]	NM_001114383
		Lxn	Mus musculus latexin (Lxn), mRNA [NM_016753]	NM_016753
		Ly6g6f	Mus musculus lymphocyte antigen 6 complex, locus G6F (Ly6g6f), mRNA [NM_001163192]	NM_001163192
		Lyzl1	Mus musculus lysozyme-like 1 (Lyzl1), mRNA [NM_026092]	NM_026092
		Lztfl1	Mus musculus leucine zipper transcription factor-like 1 (Lztfl1), mRNA [NM_033322]	NM_033322
		Mab21l2	Mus musculus mab-21-like 2 (C. elegans) (Mab21l2), mRNA [NM_011839]	NM_011839
		Mad1l1	Mus musculus mitotic arrest deficient 1-like 1 (Mad1l1), mRNA [NM_010752]	NM_010752
		Mageb16	Mus musculus melanoma antigen family B, 16 (Mageb16), transcript variant 1, mRNA [NM_028025]	NM_028025
		Mageh1	Mus musculus melanoma antigen, family H, 1 (Mageh1), mRNA [NM_023788]	NM_023788
		Magix	Mus musculus MAGI family member, X-linked (Magix), mRNA [NM_018832]	NM_018832
		Magt1	Mus musculus magnesium transporter 1 (Magt1), transcript variant 2, mRNA [NM_025952]	NM_025952
		Man2a2	Mus musculus mannosidase 2, alpha 2 (Man2a2), mRNA [NM_172903]	NM_172903
		Manba	Mus musculus mannosidase, beta A, lysosomal (Manba), mRNA [NM_027288]	NM_027288
		Map3k1	Mus musculus mitogen-activated protein kinase kinase kinase 1 (Map3k1), mRNA [NM_011945]	NM_011945
		Map3k1	Mus musculus mitogen-activated protein kinase kinase kinase 1 (Map3k1), mRNA [NM_011945]	NM_011945
		Map3k11	Mus musculus mitogen-activated protein kinase kinase kinase 11 (Map3k11), mRNA [NM_022012]	NM_022012
		Map3k15	Mus musculus mitogen-activated protein kinase kinase kinase 15 (Map3k15), mRNA [NM_001163085]	NM_001163085
		Map3k9	Mus musculus mitogen-activated protein kinase kinase kinase 9 (Map3k9), transcript variant 1, mRNA [NM_001174107]	NM_001174107
		Map3k9	Mus musculus mitogen-activated protein kinase kinase kinase 9 (Map3k9), transcript variant 1, mRNA [NM_001174107]	NM_001174107
		Mapk1	Mus musculus mitogen-activated protein kinase 1 (Mapk1), transcript variant 1, mRNA [NM_011949]	NM_011949
		Mapk1ip1	Mus musculus mitogen-activated protein kinase 1 interacting protein 1 (Mapk1ip1), transcript variant 1, mRNA [NM_001045483]	NM_001045483
		Mapk1ip1l	Mus musculus mitogen-activated protein kinase 1 interacting protein 1-like (Mapk1ip1l), mRNA [NM_178684]	NM_178684
		Mapre1	Mus musculus microtubule-associated protein, RP/EB family, member 1 (Mapre1), mRNA [NM_007896]	NM_007896
		Marco	Mus musculus macrophage receptor with collagenous structure (Marco), mRNA [NM_010766]	NM_010766
		Mat2a	Mus musculus methionine adenosyltransferase II, alpha (Mat2a), mRNA [NM_145569]	NM_145569
		Mbtd1	Mus musculus mbt domain containing 1 (Mbtd1), mRNA [NM_134012]	NM_134012
		Mcfd2	Mus musculus multiple coagulation factor deficiency 2 (Mcfd2), transcript variant 2, mRNA [NM_139295]	NM_139295
		Mcm6	Mus musculus minichromosome maintenance deficient 6 (MIS5 homolog, S. pombe) (S. cerevisiae) (Mcm6), mRNA [NM_008567]	NM_008567
		Mctp1	Mus musculus multiple C2 domains, transmembrane 1 (Mctp1), mRNA [NM_030174]	NM_030174
		Mdga2	Mus musculus MAM domain containing glycosylphosphatidylinositol anchor 2 (Mdga2), mRNA [NM_207010]	NM_207010
		Mecr	Mus musculus mitochondrial trans-2-enoyl-CoA reductase (Mecr), nuclear gene encoding mitochondrial protein, mRNA [NM_025297]	NM_025297
		Med27	Mus musculus mediator complex subunit 27 (Med27), mRNA [NM_026896]	NM_026896
		Med7	Mus musculus mediator complex subunit 7 (Med7), transcript variant 1, mRNA [NM_025426]	NM_025426
		Mefv	Mus musculus Mediterranean fever (Mefv), transcript variant 3, mRNA [NM_019453]	NM_019453
		Megf8	Mus musculus multiple EGF-like-domains 8 (Megf8), mRNA [NM_001160400]	NM_001160400
		Mett5d1	Mus musculus methyltransferase 5 domain containing 1 (Mett5d1), mRNA [NM_029790]	NM_029790
		Mettl10	Mus musculus methyltransferase like 10 (Mettl10), mRNA [NM_028095]	NM_028095
		Mettl10	Mus musculus methyltransferase like 10 (Mettl10), mRNA [NM_028095]	NM_028095
		Mettl13	Mus musculus adult male hypothalamus cDNA, RIKEN full-length enriched library, clone:A230042E13 product:Hypothetical SAM homolog [Mus musculus], full insert sequence. [AK162843]	AK162843
		Mettl2	Mus musculus methyltransferase like 2 (Mettl2), mRNA [NM_172567]	NM_172567
		Mettl6	Mus musculus methyltransferase like 6 (Mettl6), mRNA [NM_025907]	NM_025907
		Mex3d	Mus musculus mex3 homolog D (C. elegans) (Mex3d), mRNA [NM_198615]	NM_198615
		Mib1	Mus musculus mindbomb homolog 1 (Drosophila) (Mib1), mRNA [NM_144860]	NM_144860
		Mier3	Mus musculus mesoderm induction early response 1, family member 3 (Mier3), mRNA [NM_172593]	NM_172593
		Mios	Mus musculus missing oocyte, meiosis regulator, homolog (Drosophila) (Mios), mRNA [NM_145374]	NM_145374
		Mkrn1	Mus musculus makorin, ring finger protein, 1 (Mkrn1), mRNA [NM_018810]	NM_018810
		Mll1	Mus musculus myeloid/lymphoid or mixed-lineage leukemia 1 (Mll1), mRNA [NM_001081049]	NM_001081049
		Mll5	Mus musculus myeloid/lymphoid or mixed-lineage leukemia 5 (Mll5), mRNA [NM_026984]	NM_026984
		Mmgt2	Mus musculus membrane magnesium transporter 2 (Mmgt2), mRNA [NM_175002]	NM_175002
		Mmp7	Mus musculus matrix metallopeptidase 7 (Mmp7), mRNA [NM_010810]	NM_010810
		Mobkl3	Mus musculus MOB1, Mps One Binder kinase activator-like 3 (yeast) (Mobkl3), mRNA [NM_025283]	NM_025283
		Mov10l1	Mus musculus Moloney leukemia virus 10-like 1 (Mov10l1), mRNA [NM_031260]	NM_031260
		Mpg	Mus musculus N-methylpurine-DNA glycosylase (Mpg), mRNA [NM_010822]	NM_010822
		Mphosph9	Mus musculus M-phase phosphoprotein 9 (Mphosph9), mRNA [NM_001081323]	NM_001081323
		Mpo	Mus musculus myeloperoxidase (Mpo), nuclear gene encoding mitochondrial protein, mRNA [NM_010824]	NM_010824
		Mpp1	Mus musculus membrane protein, palmitoylated (Mpp1), mRNA [NM_008621]	NM_008621
		Mprip	Mus musculus myosin phosphatase Rho interacting protein (Mprip), transcript variant 1, mRNA [NM_201245]	NM_201245
		Mpzl3	Mus musculus myelin protein zero-like 3 (Mpzl3), transcript variant 1, mRNA [NM_176993]	NM_176993
		Mrap2	Mus musculus melanocortin 2 receptor accessory protein 2 (Mrap2), transcript variant 1, mRNA [NM_001177731]	NM_001177731
		Mrgprb2	Mus musculus MAS-related GPR, member B2 (Mrgprb2), mRNA [NM_175531]	NM_175531
		Mrgprb5	Mus musculus MAS-related GPR, member B5 (Mrgprb5), mRNA [NM_207538]	NM_207538
		Mrgprd	Mus musculus MAS-related GPR, member D (Mrgprd), mRNA [NM_203490]	NM_203490
		Mrgprx1	Mus musculus MAS-related GPR, member X1 (Mrgprx1), mRNA [NM_207540]	NM_207540
		Mrm1	Mus musculus mitochondrial rRNA methyltransferase 1 homolog (S. cerevisiae) (Mrm1), nuclear gene encoding mitochondrial protein, mRNA [NM_145433]	NM_145433
		Mrpl14	Mus musculus mitochondrial ribosomal protein L14 (Mrpl14), nuclear gene encoding mitochondrial protein, mRNA [NM_026732]	NM_026732
		Mrpl16	Mus musculus mitochondrial ribosomal protein L16 (Mrpl16), nuclear gene encoding mitochondrial protein, mRNA [NM_025606]	NM_025606
		Mrpl4	Mus musculus mitochondrial ribosomal protein L4 (Mrpl4), nuclear gene encoding mitochondrial protein, mRNA [NM_023167]	NM_023167
		Mrpl40	Mus musculus mitochondrial ribosomal protein L40 (Mrpl40), nuclear gene encoding mitochondrial protein, mRNA [NM_010922]	NM_010922
		Mrpl41	Mus musculus mitochondrial ribosomal protein L41 (Mrpl41), nuclear gene encoding mitochondrial protein, mRNA [NM_001031808]	NM_001031808
		Mrpl49	Mus musculus mitochondrial ribosomal protein L49 (Mrpl49), nuclear gene encoding mitochondrial protein, mRNA [NM_026246]	NM_026246
		Mrpl50	Mus musculus mitochondrial ribosomal protein L50 (Mrpl50), nuclear gene encoding mitochondrial protein, mRNA [NM_178603]	NM_178603
		Mrpl52	Mus musculus mitochondrial ribosomal protein L52 (Mrpl52), nuclear gene encoding mitochondrial protein, mRNA [NM_026851]	NM_026851
		Mrpl54	Mus musculus mitochondrial ribosomal protein L54 (Mrpl54), nuclear gene encoding mitochondrial protein, mRNA [NM_025317]	NM_025317
		Mrps17	Mus musculus mitochondrial ribosomal protein S17 (Mrps17), nuclear gene encoding mitochondrial protein, mRNA [NM_025450]	NM_025450
		Mrps30	Mus musculus mitochondrial ribosomal protein S30 (Mrps30), nuclear gene encoding mitochondrial protein, mRNA [NM_021556]	NM_021556
		Mrps33	Mus musculus mitochondrial ribosomal protein S33 (Mrps33), nuclear gene encoding mitochondrial protein, transcript variant 1, mRNA [NM_010270]	NM_010270
		Mrto4	Mus musculus MRT4, mRNA turnover 4, homolog (S. cerevisiae) (Mrto4), mRNA [NM_023536]	NM_023536
		Ms4a15	Mus musculus membrane-spanning 4-domains, subfamily A, member 15 (Ms4a15), mRNA [NM_001034898]	NM_001034898
		Msh3	Mus musculus mutS homolog 3 (E. coli) (Msh3), mRNA [NM_010829]	NM_010829
		Mt2	Mus musculus metallothionein 2 (Mt2), mRNA [NM_008630]	NM_008630
		Mta3	Mus musculus metastasis associated 3 (Mta3), transcript variant 4, mRNA [NM_001171054]	NM_001171054
		Mtf1	Mus musculus metal response element binding transcription factor 1 (Mtf1), mRNA [NM_008636]	NM_008636
		Mtf1	Mus musculus metal response element binding transcription factor 1 (Mtf1), mRNA [NM_008636]	NM_008636
		Mtmr10	Mus musculus myotubularin related protein 10 (Mtmr10), mRNA [NM_172742]	NM_172742
		Mtrr	Mus musculus 5-methyltetrahydrofolate-homocysteine methyltransferase reductase (Mtrr), mRNA [NM_172480]	NM_172480
		Mtx3	Mus musculus metaxin 3 (Mtx3), mRNA [NM_001162945]	NM_001162945
		Muc2	Mus musculus mucin 2 (Muc2), mRNA [NM_023566]	NM_023566
		Muc20	Mus musculus mucin 20 (Muc20), transcript variant 1, mRNA [NM_001145874]	NM_001145874
		Mul1	Mus musculus mitochondrial ubiquitin ligase activator of NFKB 1 (Mul1), nuclear gene encoding mitochondrial protein, mRNA [NM_026689]	NM_026689
		Mum1	Mus musculus melanoma associated antigen (mutated) 1 (Mum1), mRNA [NM_023431]	NM_023431
		Mup3	Mus musculus major urinary protein 3 (Mup3), mRNA [NM_001039544]	NM_001039544
		Mup9	Mus musculus major urinary protein 9 (Mup9), mRNA [NM_001126319]	NM_001126319
		Mybbp1a	Mus musculus MYB binding protein (P160) 1a (Mybbp1a), mRNA [NM_016776]	NM_016776
		Mybl2	Mus musculus myeloblastosis oncogene-like 2 (Mybl2), mRNA [NM_008652]	NM_008652
		Mybpc2	Mus musculus myosin binding protein C, fast-type (Mybpc2), transcript variant 2, mRNA [NM_146189]	NM_146189
		Myg1	Mus musculus melanocyte proliferating gene 1 (Myg1), mRNA [NM_021713]	NM_021713
		Myh14	Mus musculus myosin, heavy polypeptide 14 (Myh14), mRNA [NM_028021]	NM_028021
		Myl1	Mus musculus myosin, light polypeptide 1 (Myl1), transcript variant 1f, mRNA [NM_021285]	NM_021285
		Mynn	Mus musculus myoneurin (Mynn), mRNA [NM_030557]	NM_030557
		Myo15b	myosin XVB Gene [Source:MGI (curated);Acc:MGI:2685534] [ENSMUST00000093911]	AK087906
		Myo1e	Mus musculus myosin IE (Myo1e), mRNA [NM_181072]	NM_181072
		Myocd	Mus musculus myocardin (Myocd), transcript variant A, mRNA [NM_145136]	NM_145136
		Myoz3	Mus musculus myozenin 3 (Myoz3), mRNA [NM_133363]	NM_133363
		Naa25	Mus musculus N(alpha)-acetyltransferase 25, NatB auxiliary subunit (Naa25), mRNA [NM_172722]	NM_172722
		Naga	Mus musculus N-acetyl galactosaminidase, alpha (Naga), mRNA [NM_008669]	NM_008669
		Nagk	Mus musculus N-acetylglucosamine kinase (Nagk), transcript variant 1, mRNA [NM_019542]	NM_019542
		Naip1	Mus musculus NLR family, apoptosis inhibitory protein 1 (Naip1), mRNA [NM_008670]	NM_008670
		Naip1	Mus musculus NLR family, apoptosis inhibitory protein 1 (Naip1), mRNA [NM_008670]	NM_008670
		Nat15	Mus musculus N-acetyltransferase 15 (GCN5-related, putative) (Nat15), mRNA [NM_029090]	NM_029090
		Nat9	Mus musculus N-acetyltransferase 9 (GCN5-related, putative) (Nat9), mRNA [NM_025400]	NM_025400
		Nav1	Mus musculus neuron navigator 1 (Nav1), mRNA [NM_173437]	NM_173437
		Nbas	Mus musculus neuroblastoma amplified sequence (Nbas), mRNA [NM_027706]	NM_027706
		Nbeal2	Mus musculus neurobeachin-like 2 (Nbeal2), mRNA [NM_183276]	NM_183276
		Ncapd3	Mus musculus non-SMC condensin II complex, subunit D3 (Ncapd3), mRNA [NM_178113]	NM_178113
		Nceh1	Mus musculus arylacetamide deacetylase-like 1 (Nceh1), mRNA [NM_178772]	NM_178772
		Nck2	Mus musculus non-catalytic region of tyrosine kinase adaptor protein 2 (Nck2), mRNA [NM_010879]	NM_010879
		Ndrg3	Mus musculus N-myc downstream regulated gene 3 (Ndrg3), transcript variant 1, mRNA [NM_180956]	NM_180956
		Ndufaf3	Mus musculus NADH dehydrogenase (ubiquinone) 1 alpha subcomplex, assembly factor 3 (Ndufaf3), nuclear gene encoding mitochondrial protein, mRNA [NM_023247]	NM_023247
		Ndufb11	Mus musculus NADH dehydrogenase (ubiquinone) 1 beta subcomplex, 11 (Ndufb11), nuclear gene encoding mitochondrial protein, mRNA [NM_019435]	NM_019435
		Ndufc1	Mus musculus NADH dehydrogenase (ubiquinone) 1, subcomplex unknown, 1 (Ndufc1), nuclear gene encoding mitochondrial protein, mRNA [NM_025523]	NM_025523
		Nek3	Mus musculus NIMA (never in mitosis gene a)-related expressed kinase 3 (Nek3), transcript variant 1, mRNA [NM_001162947]	NM_001162947
		Nek5	Mus musculus NIMA (never in mitosis gene a)-related expressed kinase 5 (Nek5), mRNA [NM_177898]	NM_177898
		Nenf	Mus musculus neuron derived neurotrophic factor (Nenf), mRNA [NM_025424]	NM_025424
		Nfat5	Mus musculus nuclear factor of activated T-cells 5 (Nfat5), transcript variant a, mRNA [NM_133957]	NM_133957
		Nfe2l1	Mus musculus nuclear factor, erythroid derived 2,-like 1 (Nfe2l1), transcript variant 1, mRNA [NM_008686]	NM_008686
		Nfe2l2	Mus musculus nuclear factor, erythroid derived 2, like 2 (Nfe2l2), mRNA [NM_010902]	NM_010902
		Nfib	Mus musculus nuclear factor I/B (Nfib), transcript variant 1, mRNA [NM_001113209]	NM_001113209
		Nfib	Mus musculus nuclear factor I/B (Nfib), transcript variant 1, mRNA [NM_001113209]	NM_001113209
		Nfs1	Mus musculus nitrogen fixation gene 1 (S. cerevisiae) (Nfs1), mRNA [NM_010911]	NM_010911
		Nfyb	Mus musculus nuclear transcription factor-Y beta (Nfyb), mRNA [NM_010914]	NM_010914
		Nhp2l1	Mus musculus NHP2 non-histone chromosome protein 2-like 1 (S. cerevisiae) (Nhp2l1), mRNA [NM_011482]	NM_011482
		Niacr1	Mus musculus niacin receptor 1 (Niacr1), mRNA [NM_030701]	NM_030701
		Nid1	Mus musculus nidogen 1 (Nid1), mRNA [NM_010917]	NM_010917
		Nid1	Mus musculus nidogen 1 (Nid1), mRNA [NM_010917]	NM_010917
		Nin	Mus musculus ninein (Nin), transcript variant 1, mRNA [NM_001081453]	NM_001081453
		Ninj2	Mus musculus ninjurin 2 (Ninj2), mRNA [NM_016718]	NM_016718
		Nipal4	Mus musculus NIPA-like domain containing 4 (Nipal4), mRNA [NM_172524]	NM_172524
		Nipsnap3a	Mus musculus nipsnap homolog 3A (C. elegans) (Nipsnap3a), mRNA [NM_028529]	NM_028529
		Nkap	Mus musculus NFKB activating protein (Nkap), mRNA [NM_025937]	NM_025937
		Nlrp14	Mus musculus NLR family, pyrin domain containing 14 (Nlrp14), mRNA [NM_001002894]	NM_001002894
		Nlrp1a	Mus musculus NLR family, pyrin domain containing 1A (Nlrp1a), mRNA [NM_001004142]	NM_001004142
		Nmt2	Mus musculus N-myristoyltransferase 2 (Nmt2), mRNA [NM_008708]	NM_008708
		Nop16	Mus musculus NOP16 nucleolar protein homolog (yeast) (Nop16), mRNA [NM_178605]	NM_178605
		Npas3	Mus musculus neuronal PAS domain protein 3 (Npas3), mRNA [NM_013780]	NM_013780
		Nphp3	Mus musculus nephronophthisis 3 (adolescent) (Nphp3), transcript variant 2, mRNA [NM_172460]	NM_172460
		Npl	Mus musculus N-acetylneuraminate pyruvate lyase (Npl), mRNA [NM_028749]	NM_028749
		Npn2	BB620492 RIKEN full-length enriched, 13 days embryo forelimb Mus musculus cDNA clone 5930427H12 5', mRNA sequence [BB620492]	BB620492
		Nr1h3	Mus musculus nuclear receptor subfamily 1, group H, member 3 (Nr1h3), transcript variant 1, mRNA [NM_013839]	NM_013839
		Nr1h4	Mus musculus nuclear receptor subfamily 1, group H, member 4 (Nr1h4), transcript variant 2, mRNA [NM_001163504]	NM_001163504
		Nr4a2	Mus musculus nuclear receptor subfamily 4, group A, member 2 (Nr4a2), transcript variant 1, mRNA [NM_013613]	NM_013613
		Nras	Mus musculus neuroblastoma ras oncogene (Nras), mRNA [NM_010937]	NM_010937
		Nrip1	nuclear receptor interacting protein 1 Gene [Source:MGI (curated);Acc:MGI:1315213] [ENSMUST00000121927]	AK078829
		Nrip2	Mus musculus nuclear receptor interacting protein 2 (Nrip2), transcript variant 2, mRNA [NM_021717]	NM_021717
		Nrl	Mus musculus neural retina leucine zipper gene (Nrl), transcript variant 2, mRNA [NM_001136074]	NM_001136074
		Nsa2	Mus musculus NSA2 ribosome biogenesis homolog (S. cerevisiae) (Nsa2), mRNA [NM_021552]	NM_021552
		Nsa2	Mus musculus NSA2 ribosome biogenesis homolog (S. cerevisiae) (Nsa2), mRNA [NM_021552]	NM_021552
		Nsa2	Mus musculus NSA2 ribosome biogenesis homolog (S. cerevisiae) (Nsa2), mRNA [NM_021552]	NM_021552
		Nsmce2	Mus musculus non-SMC element 2 homolog (MMS21, S. cerevisiae) (Nsmce2), transcript variant 1, mRNA [NM_026746]	NM_026746
		Nsun6	Mus musculus NOL1/NOP2/Sun domain family member 6 (Nsun6), transcript variant 3, mRNA [NM_001165942]	NM_001165942
		Nt5c2	Mus musculus 5'-nucleotidase, cytosolic II (Nt5c2), transcript variant 3, mRNA [NM_029810]	NM_029810
		Nt5dc3	Mus musculus 5'-nucleotidase domain containing 3 (Nt5dc3), mRNA [NM_175331]	NM_175331
		Ntn1	Mus musculus netrin 1 (Ntn1), mRNA [NM_008744]	NM_008744
		Ntrk3	Mus musculus neurotrophic tyrosine kinase, receptor, type 3 (Ntrk3), transcript variant 1, mRNA [NM_008746]	NM_008746
		Ntrk3	Mus musculus neurotrophic tyrosine kinase, receptor, type 3 (Ntrk3), transcript variant 1, mRNA [NM_008746]	NM_008746
		Nubpl	Mus musculus nucleotide binding protein-like (Nubpl), mRNA [NM_029760]	NM_029760
		Nubpl	Mus musculus nucleotide binding protein-like (Nubpl), mRNA [NM_029760]	NM_029760
		Nudt18	Mus musculus nudix (nucleoside diphosphate linked moiety X)-type motif 18 (Nudt18), mRNA [NM_153136]	NM_153136
		Nudt2	Mus musculus nudix (nucleoside diphosphate linked moiety X)-type motif 2 (Nudt2), mRNA [NM_025539]	NM_025539
		Nudt22	Mus musculus nudix (nucleoside diphosphate linked moiety X)-type motif 22 (Nudt22), mRNA [NM_026675]	NM_026675
		Nudt6	Mus musculus nudix (nucleoside diphosphate linked moiety X)-type motif 6 (Nudt6), mRNA [NM_153561]	NM_153561
		Nufip2	Mus musculus nuclear fragile X mental retardation protein interacting protein 2 (Nufip2), mRNA [NM_001024205]	NM_001024205
		Nup153	Mus musculus nucleoporin 153 (Nup153), mRNA [NM_175749]	NM_175749
		Nup188	Mus musculus nucleoporin 188 (Nup188), mRNA [NM_198304]	NM_198304
		Nup210	Mus musculus nucleoporin 210 (Nup210), mRNA [NM_018815]	NM_018815
		Nup35	Mus musculus nucleoporin 35 (Nup35), transcript variant 2, mRNA [NM_001190179]	NM_001190179
		Nutf2	Mus musculus nuclear transport factor 2 (Nutf2), mRNA [NM_026532]	NM_026532
		Nxf7	nuclear RNA export factor 7 Gene [Source:MGI (curated);Acc:MGI:2159343] [ENSMUST00000113163]	AB178901
		Nxnl2	Mus musculus nucleoredoxin-like 2 (Nxnl2), mRNA [NM_029173]	NM_029173
		Oas1a	Mus musculus 2'-5' oligoadenylate synthetase 1A (Oas1a), mRNA [NM_145211]	NM_145211
		Oas2	Mus musculus 2'-5' oligoadenylate synthetase 2 (Oas2), mRNA [NM_145227]	NM_145227
		Oasl2	Mus musculus 2'-5' oligoadenylate synthetase-like 2 (Oasl2), mRNA [NM_011854]	NM_011854
		Oaz2-ps	Mus musculus ornithine decarboxylase antizyme 2, pseudogene (Oaz2-ps), mRNA [NM_010952]	NM_010952
		Obox1	Mus musculus oocyte specific homeobox 1 (Obox1), mRNA [NM_027802]	NM_027802
		Obox1	Mus musculus oocyte specific homeobox 1 (Obox1), mRNA [NM_027802]	NM_027802
		Obox3	Mus musculus oocyte specific homeobox 3 (Obox3), mRNA [NM_145707]	NM_145707
		Obscn	Mus musculus obscurin, cytoskeletal calmodulin and titin-interacting RhoGEF (Obscn), transcript variant 2, mRNA [NM_199152]	NM_199152
		Odc1	Mus musculus ornithine decarboxylase, structural 1 (Odc1), mRNA [NM_013614]	NM_013614
		Odc1	Mus musculus ornithine decarboxylase, structural 1 (Odc1), mRNA [NM_013614]	NM_013614
		Odz3	Mus musculus odd Oz/ten-m homolog 3 (Drosophila) (Odz3), transcript variant 2, mRNA [NM_001145937]	NM_001145937
		Ogt	Mus musculus O-linked N-acetylglucosamine (GlcNAc) transferase (UDP-N-acetylglucosamine:polypeptide-N-acetylglucosaminyl transferase) (Ogt), mRNA [NM_139144]	NM_139144
		Olfm1	Mus musculus olfactomedin 1 (Olfm1), transcript variant 2, mRNA [NM_001038612]	NM_001038612
		Olfml1	Mus musculus olfactomedin-like 1 (Olfml1), mRNA [NM_172907]	NM_172907
		Olfr1002	Mus musculus olfactory receptor 1002 (Olfr1002), mRNA [NM_146573]	NM_146573
		Olfr101	Mus musculus olfactory receptor 101 (Olfr101), mRNA [NM_146834]	NM_146834
		Olfr102	Mus musculus olfactory receptor 102 (Olfr102), mRNA [NM_001011721]	NM_001011721
		Olfr1037	Mus musculus olfactory receptor 1037 (Olfr1037), mRNA [NM_001011532]	NM_001011532
		Olfr1049	Mus musculus olfactory receptor 1049 (Olfr1049), mRNA [NM_147016]	NM_147016
		Olfr1051	Mus musculus olfactory receptor 1051 (Olfr1051), mRNA [NM_207562]	NM_207562
		Olfr1066	Mus musculus olfactory receptor 1066 (Olfr1066), mRNA [NM_001011735]	NM_001011735
		Olfr1080	Mus musculus olfactory receptor 1080 (Olfr1080), mRNA [NM_146409]	NM_146409
		Olfr1082	Mus musculus olfactory receptor 1082 (Olfr1082), mRNA [NM_207674]	NM_207674
		Olfr1105	Mus musculus olfactory receptor 1105 (Olfr1105), mRNA [NM_001011825]	NM_001011825
		Olfr1115	Mus musculus olfactory receptor 1115 (Olfr1115), mRNA [NM_146297]	NM_146297
		Olfr1160	Mus musculus olfactory receptor 1160 (Olfr1160), mRNA [NM_146649]	NM_146649
		Olfr1177-ps	olfactory receptor 1177 Gene [Source:MGI (curated);Acc:MGI:3031011] [ENSMUST00000099826]	XM_619781
		Olfr1212	Mus musculus olfactory receptor 1212 (Olfr1212), mRNA [NM_207140]	NM_207140
		Olfr1213	Mus musculus olfactory receptor 1213 (Olfr1213), mRNA [NM_146898]	NM_146898
		Olfr1216	Mus musculus olfactory receptor 1216 (Olfr1216), mRNA [NM_146893]	NM_146893
		Olfr1219	Mus musculus olfactory receptor 1219 (Olfr1219), mRNA [NM_146899]	NM_146899
		Olfr1239	Mus musculus olfactory receptor 1239 (Olfr1239), mRNA [NM_146970]	NM_146970
		Olfr125	Mus musculus olfactory receptor 125 (Olfr125), mRNA [NM_146290]	NM_146290
		Olfr126	Mus musculus olfactory receptor 126 (Olfr126), mRNA [NM_146890]	NM_146890
		Olfr1265	Mus musculus olfactory receptor 1265 (Olfr1265), mRNA [NM_146343]	NM_146343
		Olfr127	Mus musculus olfactory receptor 127 (Olfr127), mRNA [NM_146377]	NM_146377
		Olfr1272	Mus musculus olfactory receptor 1272 (Olfr1272), mRNA [NM_146980]	NM_146980
		Olfr1276	Mus musculus olfactory receptor 1276 (Olfr1276), mRNA [NM_146395]	NM_146395
		Olfr128	Mus musculus olfactory receptor 128 (Olfr128), mRNA [NM_206816]	NM_206816
		Olfr1283	Mus musculus olfactory receptor 1283 (Olfr1283), mRNA [NM_207236]	NM_207236
		Olfr1294	Mus musculus olfactory receptor 1294 (Olfr1294), mRNA [NM_146885]	NM_146885
		Olfr1335	Mus musculus olfactory receptor 1335 (Olfr1335), mRNA [NM_207703]	NM_207703
		Olfr1353	Mus musculus olfactory receptor 1353 (Olfr1353), mRNA [NM_147042]	NM_147042
		Olfr1389	Mus musculus olfactory receptor 1389 (Olfr1389), mRNA [NM_147066]	NM_147066
		Olfr1391	Mus musculus olfactory receptor 1391 (Olfr1391), mRNA [NM_146468]	NM_146468
		Olfr1424	Mus musculus olfactory receptor 1424 (Olfr1424), mRNA [NM_146681]	NM_146681
		Olfr1445	Mus musculus olfactory receptor 1445 (Olfr1445), mRNA [NM_146699]	NM_146699
		Olfr1447	Mus musculus olfactory receptor 1447 (Olfr1447), mRNA [NM_146703]	NM_146703
		Olfr1449	Mus musculus olfactory receptor 1449 (Olfr1449), mRNA [NM_146303]	NM_146303
		Olfr1462	Mus musculus olfactory receptor 1462 (Olfr1462), mRNA [NM_146693]	NM_146693
		Olfr148	Mus musculus olfactory receptor 148 (Olfr148), mRNA [NM_146505]	NM_146505
		Olfr1494	Mus musculus olfactory receptor 1494 (Olfr1494), mRNA [NM_146990]	NM_146990
		Olfr1502	Mus musculus olfactory receptor 1502 (Olfr1502), mRNA [NM_146797]	NM_146797
		Olfr155	olfactory receptor 155 Gene [Source:MGI (curated);Acc:MGI:1352681] [ENSMUST00000107860]	A_55_P2101706
		Olfr156	Mus musculus olfactory receptor 156 (Olfr156), mRNA [NM_019474]	NM_019474
		Olfr16	Mus musculus olfactory receptor 16 (Olfr16), mRNA [NM_008763]	NM_008763
		Olfr17	Mus musculus olfactory receptor 17 (Olfr17), mRNA [NM_020598]	NM_020598
		Olfr183	Mus musculus olfactory receptor 183 (Olfr183), mRNA [NM_146485]	NM_146485
		Olfr190	Mus musculus olfactory receptor 190 (Olfr190), mRNA [NM_146397]	NM_146397
		Olfr198	Mus musculus olfactory receptor 198 (Olfr198), mRNA [NM_001011808]	NM_001011808
		Olfr202	Mus musculus olfactory receptor 202 (Olfr202), mRNA [NM_146995]	NM_146995
		Olfr22-ps1	M.musculus mRNA for TPCR35 protein. [X89687]	X89687
		Olfr243	Mus musculus olfactory receptor 243 (Olfr243), mRNA [NM_001025386]	NM_001025386
		Olfr243	Mus musculus olfactory receptor 243 (Olfr243), mRNA [NM_001025386]	NM_001025386
		Olfr267	Mus musculus olfactory receptor 267 (Olfr267), mRNA [NM_146920]	NM_146920
		Olfr288	Mus musculus olfactory receptor 288 (Olfr288), mRNA [NM_001011733]	NM_001011733
		Olfr315	Mus musculus olfactory receptor 315 (Olfr315), mRNA [NM_146538]	NM_146538
		Olfr316	Mus musculus olfactory receptor 316 (Olfr316), mRNA [NM_001011818]	NM_001011818
		Olfr324	Mus musculus olfactory receptor 324 (Olfr324), mRNA [NM_001011743]	NM_001011743
		Olfr328	Mus musculus olfactory receptor 328 (Olfr328), mRNA [NM_146502]	NM_146502
		Olfr329-ps	Mus musculus olfactory receptor 329, pseudogene (Olfr329-ps), mRNA [NM_001011531]	NM_001011531
		Olfr341	Mus musculus olfactory receptor 341 (Olfr341), mRNA [NM_146950]	NM_146950
		Olfr346	Mus musculus olfactory receptor 346 (Olfr346), mRNA [NM_146938]	NM_146938
		Olfr351	Mus musculus olfactory receptor 351 (Olfr351), mRNA [NM_146942]	NM_146942
		Olfr362	Mus musculus olfactory receptor 362 (Olfr362), mRNA [NM_147051]	NM_147051
		Olfr367-ps	Mus musculus olfactory receptor 367, pseudogene (Olfr367-ps), mRNA [NM_001081010]	NM_001081010
		Olfr374	Mus musculus olfactory receptor 374 (Olfr374), mRNA [NM_146338]	NM_146338
		Olfr382	Mus musculus olfactory receptor 382 (Olfr382), mRNA [NM_146443]	NM_146443
		Olfr392	Mus musculus olfactory receptor 392 (Olfr392), mRNA [NM_147006]	NM_147006
		Olfr398	Mus musculus olfactory receptor 398 (Olfr398), mRNA [NM_146710]	NM_146710
		Olfr43	Mus musculus olfactory receptor 43 (Olfr43), mRNA [NM_146711]	NM_146711
		Olfr446	Mus musculus olfactory receptor 446 (Olfr446), mRNA [NM_146295]	NM_146295
		Olfr453	Mus musculus olfactory receptor 453 (Olfr453), mRNA [NM_001011799]	NM_001011799
		Olfr477	Mus musculus olfactory receptor 477 (Olfr477), mRNA [NM_146926]	NM_146926
		Olfr484	Mus musculus olfactory receptor 484 (Olfr484), mRNA [NM_146499]	NM_146499
		Olfr486	Mus musculus olfactory receptor 486 (Olfr486), mRNA [NM_146496]	NM_146496
		Olfr494	Mus musculus olfactory receptor 494 (Olfr494), mRNA [NM_146737]	NM_146737
		Olfr497	Mus musculus olfactory receptor 497 (Olfr497), mRNA [NM_146738]	NM_146738
		Olfr508	Mus musculus olfactory receptor 508 (Olfr508), mRNA [NM_146773]	NM_146773
		Olfr517	Mus musculus olfactory receptor 517 (Olfr517), mRNA [NM_001011846]	NM_001011846
		Olfr545	Mus musculus olfactory receptor 545 (Olfr545), mRNA [NM_146840]	NM_146840
		Olfr568	Mus musculus olfactory receptor 568 (Olfr568), mRNA [NM_147091]	NM_147091
		Olfr575	Mus musculus olfactory receptor 575 (Olfr575), mRNA [NM_147114]	NM_147114
		Olfr616	Mus musculus olfactory receptor 616 (Olfr616), mRNA [NM_147099]	NM_147099
		Olfr616	Mus musculus olfactory receptor 616 (Olfr616), mRNA [NM_147099]	NM_147099
		Olfr656	Mus musculus olfactory receptor 656 (Olfr656), mRNA [NM_147075]	NM_147075
		Olfr66	Mus musculus olfactory receptor 66 (Olfr66), mRNA [NM_013618]	NM_013618
		Olfr665	Mus musculus olfactory receptor 665 (Olfr665), mRNA [NM_146814]	NM_146814
		Olfr684	Mus musculus olfactory receptor 684 (Olfr684), mRNA [NM_207249]	NM_207249
		Olfr697	Mus musculus olfactory receptor 697 (Olfr697), mRNA [NM_146599]	NM_146599
		Olfr701	Mus musculus olfactory receptor 701 (Olfr701), mRNA [NM_028910]	NM_028910
		Olfr713	Mus musculus olfactory receptor 713 (Olfr713), mRNA [NM_147034]	NM_147034
		Olfr73	Mus musculus olfactory receptor 73 (Olfr73), mRNA [NM_054090]	NM_054090
		Olfr740	Mus musculus olfactory receptor 740 (Olfr740), mRNA [NM_146667]	NM_146667
		Olfr744	Mus musculus olfactory receptor 744 (Olfr744), mRNA [NM_001011738]	NM_001011738
		Olfr747	Mus musculus olfactory receptor 747 (Olfr747), mRNA [NM_207156]	NM_207156
		Olfr75-ps1	Mus musculus mRNA for V1 olfactory receptor protein. [Y15524]	Y15524
		Olfr761	Mus musculus olfactory receptor 761 (Olfr761), mRNA [NM_001011829]	NM_001011829
		Olfr846	Mus musculus olfactory receptor 846 (Olfr846), mRNA [NM_146282]	NM_146282
		Olfr851	Mus musculus olfactory receptor 851 (Olfr851), mRNA [NM_146905]	NM_146905
		Olfr866	Mus musculus olfactory receptor 866 (Olfr866), mRNA [NM_146558]	NM_146558
		Olfr868	Mus musculus olfactory receptor 868 (Olfr868), mRNA [NM_146559]	NM_146559
		Olfr875	Mus musculus olfactory receptor 875 (Olfr875), mRNA [NM_146749]	NM_146749
		Olfr876	Mus musculus olfactory receptor 876 (Olfr876), mRNA [NM_146883]	NM_146883
		Olfr878	Mus musculus olfactory receptor 878 (Olfr878), mRNA [NM_146798]	NM_146798
		Olfr888	Mus musculus olfactory receptor 888 (Olfr888), mRNA [NM_146424]	NM_146424
		Olfr895	Mus musculus olfactory receptor 895 (Olfr895), mRNA [NM_146875]	NM_146875
		Olfr912	Mus musculus olfactory receptor 912 (Olfr912), mRNA [NM_146810]	NM_146810
		Olfr913	Mus musculus olfactory receptor 913 (Olfr913), mRNA [NM_001011523]	NM_001011523
		Olfr915	Mus musculus olfactory receptor 915 (Olfr915), mRNA [NM_146785]	NM_146785
		Olfr924	Mus musculus olfactory receptor 924 (Olfr924), mRNA [NM_207560]	NM_207560
		Olfr945	Mus musculus olfactory receptor 945 (Olfr945), mRNA [NM_146506]	NM_146506
		Olfr95	Mus musculus olfactory receptor 95 (Olfr95), mRNA [NM_146513]	NM_146513
		Olfr954	Mus musculus olfactory receptor 954 (Olfr954), mRNA [NM_146331]	NM_146331
		Olfr957	Mus musculus olfactory receptor 957 (Olfr957), mRNA [NM_146745]	NM_146745
		Olfr965	Mus musculus olfactory receptor 965 (Olfr965), mRNA [NM_001011859]	NM_001011859
		Olfr980	Mus musculus olfactory receptor 980 (Olfr980), mRNA [NM_147106]	NM_147106
		Olr1	Mus musculus oxidized low density lipoprotein (lectin-like) receptor 1 (Olr1), mRNA [NM_138648]	NM_138648
		Onecut2	Mus musculus one cut domain, family member 2 (Onecut2), mRNA [NM_194268]	NM_194268
		Oog3	Mus musculus oogenesin 3 (Oog3), mRNA [NM_201258]	NM_201258
		Ophn1	Mus musculus oligophrenin 1 (Ophn1), mRNA [NM_052976]	NM_052976
		Opn3	Mus musculus opsin 3 (Opn3), mRNA [NM_010098]	NM_010098
		Oprm1	Mus musculus opioid receptor, mu 1 (Oprm1), mRNA [NM_001039652]	NM_001039652
		Ormdl3	Mus musculus ORM1-like 3 (S. cerevisiae) (Ormdl3), mRNA [NM_025661]	NM_025661
		Osbpl1a	Mus musculus oxysterol binding protein-like 1A (Osbpl1a), mRNA [NM_207530]	NM_207530
		Osbpl9	Mus musculus oxysterol binding protein-like 9 (Osbpl9), transcript variant a, mRNA [NM_133885]	NM_133885
		Oscp1	Mus musculus organic solute carrier partner 1 (Oscp1), mRNA [NM_172701]	NM_172701
		Otc	Mus musculus ornithine transcarbamylase (Otc), nuclear gene encoding mitochondrial protein, mRNA [NM_008769]	NM_008769
		Otos	Mus musculus otospiralin (Otos), mRNA [NM_153114]	NM_153114
		Otx2os1	AGENCOURT_8968740 NIH_MGC_94 Mus musculus cDNA clone IMAGE:6492575 5', mRNA sequence [BU504680]	BU504680
		Oxct1	Mus musculus 3-oxoacid CoA transferase 1 (Oxct1), nuclear gene encoding mitochondrial protein, mRNA [NM_024188]	NM_024188
		Oxsr1	Mus musculus oxidative-stress responsive 1 (Oxsr1), mRNA [NM_133985]	NM_133985
		P2rx7	Mus musculus purinergic receptor P2X, ligand-gated ion channel, 7 (P2rx7), transcript variant 2, mRNA [NM_001038845]	NM_001038845
		Pa2g4	Mus musculus proliferation-associated 2G4 (Pa2g4), mRNA [NM_011119]	NM_011119
		Pacsin2	Mus musculus protein kinase C and casein kinase substrate in neurons 2 (Pacsin2), transcript variant 1, mRNA [NM_011862]	NM_011862
		Paip2b	Mus musculus poly(A) binding protein interacting protein 2B (Paip2b), mRNA [NM_146169]	NM_146169
		Papolb	Mus musculus poly (A) polymerase beta (testis specific) (Papolb), mRNA [NM_019943]	NM_019943
		Paqr9	Mus musculus progestin and adipoQ receptor family member IX (Paqr9), mRNA [NM_198414]	NM_198414
		Pard3b	Mus musculus par-3 partitioning defective 3 homolog B (C. elegans) (Pard3b), mRNA [NM_001081050]	NM_001081050
		Parl	Mus musculus presenilin associated, rhomboid-like (Parl), nuclear gene encoding mitochondrial protein, mRNA [NM_001005767]	NM_001005767
		Parp8	Mus musculus poly (ADP-ribose) polymerase family, member 8 (Parp8), mRNA [NM_001081009]	NM_001081009
		Pbp2	Mus musculus phosphatidylethanolamine binding protein 2 (Pbp2), mRNA [NM_029595]	NM_029595
		Pcbp2	Mus musculus poly(rC) binding protein 2 (Pcbp2), transcript variant 1, mRNA [NM_001103165]	NM_001103165
		Pcdh15	Mus musculus adult male corpora quadrigemina cDNA, RIKEN full-length enriched library, clone:B230312C23 product:hypothetical protein, full insert sequence. [AK080816]	AK080816
		Pcdh7	Mus musculus protocadherin 7 (Pcdh7), transcript variant 1, mRNA [NM_001122758]	NM_001122758
		Pcdha8	Mus musculus protocadherin alpha 8 (Pcdha8), mRNA [NM_201243]	NM_201243
		Pcdhb13	Mus musculus protocadherin beta 13 (Pcdhb13), mRNA [NM_053138]	NM_053138
		Pcdhb4	Mus musculus protocadherin beta 4 (Pcdhb4), mRNA [NM_053129]	NM_053129
		Pcid2	Mus musculus PCI domain containing 2 (Pcid2), mRNA [NM_178708]	NM_178708
		Pcsk2	Mus musculus proprotein convertase subtilisin/kexin type 2 (Pcsk2), mRNA [NM_008792]	NM_008792
		Pcsk5	Mus musculus proprotein convertase subtilisin/kexin type 5 (Pcsk5), transcript variant 2, mRNA [NM_001163144]	NM_001163144
		Pcx	Mus musculus pyruvate carboxylase (Pcx), nuclear gene encoding mitochondrial protein, transcript variant 1, mRNA [NM_001162946]	NM_001162946
		Pdcd10	Mus musculus programmed cell death 10 (Pdcd10), mRNA [NM_019745]	NM_019745
		Pdcd5	Mus musculus programmed cell death 5 (Pdcd5), mRNA [NM_019746]	NM_019746
		Pdcd6ip	Mus musculus programmed cell death 6 interacting protein (Pdcd6ip), transcript variant 1, mRNA [NM_001164677]	NM_001164677
		Pdcl2	Mus musculus phosducin-like 2 (Pdcl2), mRNA [NM_023508]	NM_023508
		Pdcl3	Mus musculus phosducin-like 3 (Pdcl3), mRNA [NM_026850]	NM_026850
		Pde4b	Mus musculus phosphodiesterase 4B, cAMP specific (Pde4b), transcript variant 1, mRNA [NM_019840]	NM_019840
		Pdpn	Mus musculus podoplanin (Pdpn), mRNA [NM_010329]	NM_010329
		Pds5b	Mus musculus PDS5, regulator of cohesion maintenance, homolog B (S. cerevisiae) (Pds5b), mRNA [NM_175310]	NM_175310
		Pdxk-ps	Mus musculus pyridoxal (pyridoxine, vitamin B6) kinase, pseudogene (Pdxk-ps), non-coding RNA [NR_027316]	NR_027316
		Pdzd11	Mus musculus PDZ domain containing 11 (Pdzd11), mRNA [NM_028303]	NM_028303
		Pdzd3	Mus musculus PDZ domain containing 3 (Pdzd3), mRNA [NM_133226]	NM_133226
		Peg13	Mus musculus paternally expressed 13 (Peg13), non-coding RNA [NR_002864]	NR_002864
		Penk	Mus musculus preproenkephalin (Penk), mRNA [NM_001002927]	NM_001002927
		Pex13	Mus musculus peroxisomal biogenesis factor 13 (Pex13), mRNA [NM_023651]	NM_023651
		Pfdn1	Mus musculus prefoldin 1 (Pfdn1), mRNA [NM_026027]	NM_026027
		Pfkfb3	Mus musculus 6-phosphofructo-2-kinase/fructose-2,6-biphosphatase 3 (Pfkfb3), transcript variant 2, mRNA [NM_001177753]	NM_001177753
		Pgam1	Mus musculus phosphoglycerate mutase 1 (Pgam1), mRNA [NM_023418]	NM_023418
		Pgc	Mus musculus progastricsin (pepsinogen C) (Pgc), mRNA [NM_025973]	NM_025973
		Pgm2	Mus musculus phosphoglucomutase 2 (Pgm2), mRNA [NM_028132]	NM_028132
		Pgr15l	Mus musculus G protein-coupled receptor 15-like (Pgr15l), mRNA [NM_001033361]	NM_001033361
		Pgrmc1	Mus musculus progesterone receptor membrane component 1 (Pgrmc1), mRNA [NM_016783]	NM_016783
		Phb	Mus musculus prohibitin (Phb), mRNA [NM_008831]	NM_008831
		Phf10	Mus musculus PHD finger protein 10 (Phf10), mRNA [NM_024250]	NM_024250
		Phf5a	Mus musculus PHD finger protein 5A (Phf5a), mRNA [NM_026737]	NM_026737
		Phf8	Mus musculus PHD finger protein 8 (Phf8), transcript variant 1, mRNA [NM_177201]	NM_177201
		Phgdh	Mus musculus 3-phosphoglycerate dehydrogenase (Phgdh), mRNA [NM_016966]	NM_016966
		Phkb	Mus musculus phosphorylase kinase beta (Phkb), mRNA [NM_199446]	NM_199446
		Phox2a	Mus musculus paired-like homeobox 2a (Phox2a), mRNA [NM_008887]	NM_008887
		Phox2b	Mus musculus paired-like homeobox 2b (Phox2b), mRNA [NM_008888]	NM_008888
		Phpt1	Mus musculus phosphohistidine phosphatase 1 (Phpt1), mRNA [NM_029293]	NM_029293
		Pibf1	Mus musculus progesterone immunomodulatory binding factor 1 (Pibf1), transcript variant 1, mRNA [NM_029320]	NM_029320
		Piga	Mus musculus phosphatidylinositol glycan anchor biosynthesis, class A (Piga), mRNA [NM_011081]	NM_011081
		Pigl	Mus musculus phosphatidylinositol glycan anchor biosynthesis, class L (Pigl), mRNA [NM_001039536]	NM_001039536
		Pigp	Mus musculus phosphatidylinositol glycan anchor biosynthesis, class P (Pigp), transcript variant 5, mRNA [NM_001159620]	NM_001159620
		Pigp	Mus musculus phosphatidylinositol glycan anchor biosynthesis, class P (Pigp), transcript variant 6, mRNA [NM_001159617]	NM_001159617
		Pik3r3	Mus musculus phosphatidylinositol 3 kinase, regulatory subunit, polypeptide 3 (p55) (Pik3r3), mRNA [NM_181585]	NM_181585
		Pilra	Mus musculus paired immunoglobin-like type 2 receptor alpha (Pilra), mRNA [NM_153510]	NM_153510
		Pira6	Mus musculus paired-Ig-like receptor A6 (Pira6), transcript variant 2, mRNA [NM_011093]	NM_011093
		Pkia	Mus musculus protein kinase inhibitor, alpha (Pkia), mRNA [NM_008862]	NM_008862
		Pkib	Mus musculus B6-derived CD11 +ve dendritic cells cDNA, RIKEN full-length enriched library, clone:F730041F10 product:protein kinase inhibitor beta, cAMP dependent, testis specific, full insert sequence. [AK171359]	AK171359
		Pla2g10	Mus musculus phospholipase A2, group X (Pla2g10), mRNA [NM_011987]	NM_011987
		Pla2g1b	Mus musculus phospholipase A2, group IB, pancreas (Pla2g1b), mRNA [NM_011107]	NM_011107
		Pla2g5	Mus musculus phospholipase A2, group V (Pla2g5), transcript variant 1, mRNA [NM_001122954]	NM_001122954
		Plaa	Mus musculus phospholipase A2, activating protein (Plaa), mRNA [NM_172695]	NM_172695
		Plat	Mus musculus plasminogen activator, tissue (Plat), mRNA [NM_008872]	NM_008872
		Plbd2	Mus musculus phospholipase B domain containing 2 (Plbd2), mRNA [NM_023625]	NM_023625
		Plcd3	Mus musculus phospholipase C, delta 3 (Plcd3), mRNA [NM_152813]	NM_152813
		Plekha3	Mus musculus pleckstrin homology domain-containing, family A (phosphoinositide binding specific) member 3 (Plekha3), mRNA [NM_031256]	NM_031256
		Plekha4	Mus musculus pleckstrin homology domain containing, family A (phosphoinositide binding specific) member 4 (Plekha4), mRNA [NM_148927]	NM_148927
		Plekha7	Mus musculus pleckstrin homology domain containing, family A member 7 (Plekha7), mRNA [NM_172743]	NM_172743
		Plekhj1	Mus musculus pleckstrin homology domain containing, family J member 1 (Plekhj1), mRNA [NM_023900]	NM_023900
		Plrg1	Mus musculus pleiotropic regulator 1, PRL1 homolog (Arabidopsis) (Plrg1), mRNA [NM_016784]	NM_016784
		Pltp	Mus musculus phospholipid transfer protein (Pltp), mRNA [NM_011125]	NM_011125
		Plxna3	Mus musculus plexin A3 (Plxna3), mRNA [NM_008883]	NM_008883
		Plxna4	Mus musculus plexin A4 (Plxna4), mRNA [NM_175750]	NM_175750
		Plxnb3	Mus musculus plexin B3 (Plxnb3), mRNA [NM_019587]	NM_019587
		Plxnc1	Mus musculus plexin C1 (Plxnc1), mRNA [NM_018797]	NM_018797
		Pmepa1	Mus musculus prostate transmembrane protein, androgen induced 1 (Pmepa1), mRNA [NM_022995]	NM_022995
		Pmm2	Mus musculus phosphomannomutase 2 (Pmm2), mRNA [NM_016881]	NM_016881
		Pnmal2	Mus musculus PNMA-like 2 (Pnmal2), mRNA [NM_001099636]	NM_001099636
		Pnn	Mus musculus pinin (Pnn), mRNA [NM_008891]	NM_008891
		Pnp	Mus musculus purine-nucleoside phosphorylase (Pnp), mRNA [NM_013632]	NM_013632
		Pola1	Mus musculus polymerase (DNA directed), alpha 1 (Pola1), mRNA [NM_008892]	NM_008892
		Pole3	Mus musculus polymerase (DNA directed), epsilon 3 (p17 subunit) (Pole3), mRNA [NM_021498]	NM_021498
		Polr3c	Mus musculus polymerase (RNA) III (DNA directed) polypeptide C (Polr3c), mRNA [NM_028925]	NM_028925
		Polr3e	Mus musculus polymerase (RNA) III (DNA directed) polypeptide E (Polr3e), transcript variant 1, mRNA [NM_025298]	NM_025298
		Polr3h	Mus musculus polymerase (RNA) III (DNA directed) polypeptide H (Polr3h), mRNA [NM_030229]	NM_030229
		Pomt1	Mus musculus protein-O-mannosyltransferase 1 (Pomt1), mRNA [NM_145145]	NM_145145
		Pon2	Mus musculus paraoxonase 2 (Pon2), mRNA [NM_183308]	NM_183308
		Pou5f1	Mus musculus POU domain, class 5, transcription factor 1 (Pou5f1), mRNA [NM_013633]	NM_013633
		Pou5f2	Mus musculus POU domain class 5, transcription factor 2 (Pou5f2), mRNA [NM_029315]	NM_029315
		Ppcs	Mus musculus phosphopantothenoylcysteine synthetase (Ppcs), mRNA [NM_026494]	NM_026494
		Ppfia1	Mus musculus protein tyrosine phosphatase, receptor type, f polypeptide (PTPRF), interacting protein (liprin), alpha 1 (Ppfia1), mRNA [NM_001033319]	NM_001033319
		Ppfibp2	Mus musculus PTPRF interacting protein, binding protein 2 (liprin beta 2) (Ppfibp2), transcript variant 1, mRNA [NM_008905]	NM_008905
		Ppic	Mus musculus peptidylprolyl isomerase C (Ppic), mRNA [NM_008908]	NM_008908
		Ppig	Mus musculus peptidyl-prolyl isomerase G (cyclophilin G) (Ppig), mRNA [NM_001081086]	NM_001081086
		Ppih	Mus musculus peptidyl prolyl isomerase H (Ppih), transcript variant 1, mRNA [NM_028677]	NM_028677
		Ppil1	Mus musculus peptidylprolyl isomerase (cyclophilin)-like 1 (Ppil1), mRNA [NM_026845]	NM_026845
		Ppl	Mus musculus periplakin (Ppl), mRNA [NM_008909]	NM_008909
		Ppm1j	Mus musculus protein phosphatase 1J (Ppm1j), mRNA [NM_027982]	NM_027982
		Ppp1cc	Mus musculus protein phosphatase 1, catalytic subunit, gamma isoform (Ppp1cc), mRNA [NM_013636]	NM_013636
		Ppp1r13l	Mus musculus protein phosphatase 1, regulatory (inhibitor) subunit 13 like (Ppp1r13l), mRNA [NM_001010836]	NM_001010836
		Ppp1r16a	Mus musculus protein phosphatase 1, regulatory (inhibitor) subunit 16A (Ppp1r16a), mRNA [NM_033371]	NM_033371
		Ppp1r16b	Mus musculus protein phosphatase 1, regulatory (inhibitor) subunit 16B (Ppp1r16b), transcript variant 1, mRNA [NM_001159662]	NM_001159662
		Ppp1r1c	Mus musculus protein phosphatase 1, regulatory (inhibitor) subunit 1C (Ppp1r1c), mRNA [NM_172420]	NM_172420
		Ppp1r3f	Mus musculus protein phosphatase 1, regulatory (inhibitor) subunit 3F (Ppp1r3f), mRNA [NM_138605]	NM_138605
		Ppp2r3c	Mus musculus protein phosphatase 2, regulatory subunit B'', gamma (Ppp2r3c), mRNA [NM_021529]	NM_021529
		Ppp4r1	Mus musculus protein phosphatase 4, regulatory subunit 1 (Ppp4r1), transcript variant 1, mRNA [NM_146081]	NM_146081
		Ppy	Mus musculus pancreatic polypeptide (Ppy), mRNA [NM_008918]	NM_008918
		Pqbp1	Mus musculus polyglutamine binding protein 1 (Pqbp1), mRNA [NM_019478]	NM_019478
		Pramel5	Mus musculus preferentially expressed antigen in melanoma like 5 (Pramel5), mRNA [NM_001085418]	NM_001085418
		Prdx1	Mus musculus peroxiredoxin 1 (Prdx1), mRNA [NM_011034]	NM_011034
		Prdx6	Mus musculus peroxiredoxin 6 (Prdx6), mRNA [NM_007453]	NM_007453
		Prelp	Mus musculus 6 days neonate skin cDNA, RIKEN full-length enriched library, clone:A030001H09 product:proline arginine-rich end leucine-rich repeat, full insert sequence. [AK037150]	AK037150
		Prex1	Mus musculus phosphatidylinositol-3,4,5-trisphosphate-dependent Rac exchange factor 1 (Prex1), mRNA [NM_177782]	NM_177782
		Prkag1	Mus musculus protein kinase, AMP-activated, gamma 1 non-catalytic subunit (Prkag1), mRNA [NM_016781]	NM_016781
		Prl2c5	Mus musculus prolactin family 2, subfamily c, member 5 (Prl2c5), mRNA [NM_181852]	NM_181852
		Prl2c5	Mus musculus prolactin family 2, subfamily c, member 5 (Prl2c5), mRNA [NM_181852]	NM_181852
		Prl7c1	Mus musculus prolactin family 7, subfamily c, member 1 (Prl7c1), mRNA [NM_026206]	NM_026206
		Prl8a6	Mus musculus prolactin family 8, subfamily a, member 6 (Prl8a6), mRNA [NM_011167]	NM_011167
		Prm2	Mus musculus protamine 2 (Prm2), mRNA [NM_008933]	NM_008933
		Prmt2	Mus musculus protein arginine N-methyltransferase 2 (Prmt2), transcript variant 2, mRNA [NM_001077638]	NM_001077638
		Prom2	Mus musculus prominin 2 (Prom2), transcript variant 2, mRNA [NM_178047]	NM_178047
		Prpf18	Mus musculus PRP18 pre-mRNA processing factor 18 homolog (yeast) (Prpf18), mRNA [NM_026045]	NM_026045
		Prpf19	Mus musculus PRP19/PSO4 pre-mRNA processing factor 19 homolog (S. cerevisiae) (Prpf19), mRNA [NM_134129]	NM_134129
		Prr11	Mus musculus proline rich 11 (Prr11), mRNA [NM_175563]	NM_175563
		Prr15	Mus musculus proline rich 15 (Prr15), mRNA [NM_030024]	NM_030024
		Prr15l	Mus musculus proline rich 15-like (Prr15l), mRNA [NM_146026]	NM_146026
		Prr23a	Mus musculus proline rich 23A (Prr23a), mRNA [NM_001134660]	NM_001134660
		Prss1	Mus musculus protease, serine, 1 (trypsin 1) (Prss1), mRNA [NM_053243]	NM_053243
		Prss1	Mus musculus protease, serine, 1 (trypsin 1) (Prss1), mRNA [NM_053243]	NM_053243
		Prss28	Mus musculus protease, serine, 28 (Prss28), mRNA [NM_053259]	NM_053259
		Prss35	Mus musculus protease, serine, 35 (Prss35), mRNA [NM_178738]	NM_178738
		Psd3	Mus musculus pleckstrin and Sec7 domain containing 3 (Psd3), transcript variant 2, mRNA [NM_177698]	NM_177698
		Psmb8	Mus musculus proteasome (prosome, macropain) subunit, beta type 8 (large multifunctional peptidase 7) (Psmb8), mRNA [NM_010724]	NM_010724
		Psmd13	Mus musculus proteasome (prosome, macropain) 26S subunit, non-ATPase, 13 (Psmd13), mRNA [NM_011875]	NM_011875
		Psmd5	Mus musculus proteasome (prosome, macropain) 26S subunit, non-ATPase, 5 (Psmd5), mRNA [NM_080554]	NM_080554
		Psph	Mus musculus phosphoserine phosphatase (Psph), mRNA [NM_133900]	NM_133900
		Ptbp2	Mus musculus polypyrimidine tract binding protein 2 (Ptbp2), mRNA [NM_019550]	NM_019550
		Ptchd2	Mus musculus patched domain containing 2 (Ptchd2), mRNA [NM_001083342]	NM_001083342
		Ptgs1	Mus musculus prostaglandin-endoperoxide synthase 1 (Ptgs1), mRNA [NM_008969]	NM_008969
		Ptn	Mus musculus pleiotrophin (Ptn), mRNA [NM_008973]	NM_008973
		Ptp4a1	Mus musculus protein tyrosine phosphatase 4a1 (Ptp4a1), mRNA [NM_011200]	NM_011200
		Ptpn2	Mus musculus protein tyrosine phosphatase, non-receptor type 2 (Ptpn2), transcript variant 2, mRNA [NM_001127177]	NM_001127177
		Ptpn21	Mus musculus protein tyrosine phosphatase, non-receptor type 21 (Ptpn21), transcript variant 1, mRNA [NM_011877]	NM_011877
		Ptprh	Mus musculus protein tyrosine phosphatase, receptor type, H (Ptprh), mRNA [NM_207270]	NM_207270
		Ptprj	Mus musculus protein tyrosine phosphatase, receptor type, J (Ptprj), transcript variant 2, mRNA [NM_001135657]	NM_001135657
		Ptprj	Mus musculus protein tyrosine phosphatase, receptor type, J (Ptprj), transcript variant 2, mRNA [NM_001135657]	NM_001135657
		Ptprz1	Mus musculus protein tyrosine phosphatase, receptor type Z, polypeptide 1 (Ptprz1), mRNA [NM_001081306]	NM_001081306
		Ptx4	Mus musculus pentraxin 4 (Ptx4), transcript variant 1, mRNA [NM_026747]	NM_026747
		Ptx4	Mus musculus pentraxin 4 (Ptx4), transcript variant 1, mRNA [NM_026747]	NM_026747
		Purg	Mus musculus purine-rich element binding protein G (Purg), transcript variant 1, mRNA [NM_152821]	NM_152821
		Purg	Mus musculus purine-rich element binding protein G (Purg), transcript variant 2, mRNA [NM_001098233]	NM_001098233
		Pycr2	Mus musculus pyrroline-5-carboxylate reductase family, member 2 (Pycr2), mRNA [NM_133705]	NM_133705
		Pycrl	Mus musculus pyrroline-5-carboxylate reductase-like (Pycrl), mRNA [NM_025412]	NM_025412
		Pyhin1	Mus musculus pyrin and HIN domain family, member 1 (Pyhin1), mRNA [NM_175026]	NM_175026
		Qser1	Mus musculus glutamine and serine rich 1 (Qser1), mRNA [NM_001123327]	NM_001123327
		R74862	Mus musculus adult male hippocampus cDNA, RIKEN full-length enriched library, clone:C630032D20 product:unclassifiable, full insert sequence. [AK083267]	AK083267
		Rab27a	Mus musculus RAB27A, member RAS oncogene family (Rab27a), mRNA [NM_023635]	NM_023635
		Rab40c	Mus musculus Rab40c, member RAS oncogene family (Rab40c), mRNA [NM_139154]	NM_139154
		Rab4b	Mus musculus RAB4B, member RAS oncogene family (Rab4b), mRNA [NM_029391]	NM_029391
		Rab8b	Mus musculus RAB8B, member RAS oncogene family (Rab8b), mRNA [NM_173413]	NM_173413
		Rab9	Mus musculus RAB9, member RAS oncogene family (Rab9), mRNA [NM_019773]	NM_019773
		Rab9	Mus musculus RAB9, member RAS oncogene family (Rab9), mRNA [NM_019773]	NM_019773
		Rac1	Mus musculus RAS-related C3 botulinum substrate 1 (Rac1), mRNA [NM_009007]	NM_009007
		Rad18	Mus musculus RAD18 homolog (S. cerevisiae) (Rad18), transcript variant 2, mRNA [NM_021385]	NM_021385
		Rad52	Mus musculus RAD52 homolog (S. cerevisiae) (Rad52), transcript variant 4, mRNA [NM_011236]	NM_011236
		Ramp1	Mus musculus receptor (calcitonin) activity modifying protein 1 (Ramp1), transcript variant 1, mRNA [NM_016894]	NM_016894
		Rangrf	Mus musculus RAN guanine nucleotide release factor (Rangrf), mRNA [NM_021329]	NM_021329
		Rapgef1	Mus musculus Rap guanine nucleotide exchange factor (GEF) 1 (Rapgef1), transcript variant 1, mRNA [NM_001039087]	NM_001039087
		Rapgef2	Mus musculus Rap guanine nucleotide exchange factor (GEF) 2 (Rapgef2), mRNA [NM_001099624]	NM_001099624
		Rara	Mus musculus retinoic acid receptor, alpha (Rara), transcript variant 2, mRNA [NM_001177302]	NM_001177302
		Rasal3	Mus musculus RAS protein activator like 3 (Rasal3), mRNA [NM_178785]	NM_178785
		Rasl10b	Mus musculus RAS-like, family 10, member B (Rasl10b), mRNA [NM_001013386]	NM_001013386
		Rasl11b	Mus musculus RAS-like, family 11, member B (Rasl11b), mRNA [NM_026878]	NM_026878
		Rassf6	Mus musculus Ras association (RalGDS/AF-6) domain family member 6 (Rassf6), mRNA [NM_028478]	NM_028478
		Rbbp4	Mus musculus retinoblastoma binding protein 4 (Rbbp4), mRNA [NM_009030]	NM_009030
		Rbbp6	Mus musculus retinoblastoma binding protein 6 (Rbbp6), transcript variant 1, mRNA [NM_011247]	NM_011247
		Rbm15	Mus musculus RNA binding motif protein 15 (Rbm15), mRNA [NM_001045807]	NM_001045807
		Rbm31y	Mus musculus RNA binding motif 31, Y-linked (Rbm31y), mRNA [NM_028970]	NM_028970
		Rbpms2	Mus musculus RNA binding protein with multiple splicing 2 (Rbpms2), mRNA [NM_028030]	NM_028030
		Rcan2	Mus musculus regulator of calcineurin 2 (Rcan2), transcript variant 1, mRNA [NM_207649]	NM_207649
		Rcl1	Mus musculus RNA terminal phosphate cyclase-like 1 (Rcl1), mRNA [NM_021525]	NM_021525
		Reg1	Mus musculus regenerating islet-derived 1 (Reg1), mRNA [NM_009042]	NM_009042
		Reg3a	Mus musculus regenerating islet-derived 3 alpha (Reg3a), mRNA [NM_011259]	NM_011259
		Reg4	Mus musculus regenerating islet-derived family, member 4 (Reg4), mRNA [NM_026328]	NM_026328
		Rfng	Mus musculus RFNG O-fucosylpeptide 3-beta-N-acetylglucosaminyltransferase (Rfng), mRNA [NM_009053]	NM_009053
		Rft1	Mus musculus RFT1 homolog (S. cerevisiae) (Rft1), mRNA [NM_177815]	NM_177815
		Rfwd3	Mus musculus ring finger and WD repeat domain 3 (Rfwd3), mRNA [NM_146218]	NM_146218
		Rg9mtd3	Mus musculus RNA (guanine-9-) methyltransferase domain containing 3 (Rg9mtd3), mRNA [NM_027266]	NM_027266
		Rgl1	Mus musculus ral guanine nucleotide dissociation stimulator,-like 1 (Rgl1), mRNA [NM_016846]	NM_016846
		Rgl1	Mus musculus ral guanine nucleotide dissociation stimulator,-like 1 (Rgl1), mRNA [NM_016846]	NM_016846
		Rgs12	Mus musculus regulator of G-protein signaling 12 (Rgs12), transcript variant 1, mRNA [NM_173402]	NM_173402
		Rgs13	Mus musculus regulator of G-protein signaling 13 (Rgs13), mRNA [NM_153171]	NM_153171
		Rgs2	Mus musculus regulator of G-protein signaling 2 (Rgs2), mRNA [NM_009061]	NM_009061
		Rgs4	Mus musculus regulator of G-protein signaling 4 (Rgs4), mRNA [NM_009062]	NM_009062
		Rgs5	Mus musculus regulator of G-protein signaling 5 (Rgs5), mRNA [NM_009063]	NM_009063
		Rgs8	Mus musculus regulator of G-protein signaling 8 (Rgs8), mRNA [NM_026380]	NM_026380
		Rgs9	Mus musculus regulator of G-protein signaling 9 (Rgs9), transcript variant 1, mRNA [NM_011268]	NM_011268
		Rhbdl2	Mus musculus rhomboid, veinlet-like 2 (Drosophila) (Rhbdl2), mRNA [NM_183163]	NM_183163
		Rhox3f	Mus musculus reproductive homeobox 3F (Rhox3f), mRNA [NM_001040089]	NM_001040089
		Rhox4e	Mus musculus reproductive homeobox 4E (Rhox4e), mRNA [NM_201236]	NM_201236
		Rimbp3	Mus musculus RIMS binding protein 3 (Rimbp3), mRNA [NM_001033338]	NM_001033338
		Rmi1	Mus musculus RMI1, RecQ mediated genome instability 1, homolog (S. cerevisiae) (Rmi1), transcript variant 1, mRNA [NM_001168248]	NM_001168248
		Rmnd5b	Mus musculus required for meiotic nuclear division 5 homolog B (S. cerevisiae) (Rmnd5b), mRNA [NM_025346]	NM_025346
		Rnaseh2b	Mus musculus ribonuclease H2, subunit B (Rnaseh2b), mRNA [NM_026001]	NM_026001
		Rnf111	Mus musculus ring finger 111 (Rnf111), mRNA [NM_033604]	NM_033604
		Rnf112	Mus musculus ring finger protein 112 (Rnf112), mRNA [NM_009548]	NM_009548
		Rnf115	Mus musculus ring finger protein 115 (Rnf115), mRNA [NM_026406]	NM_026406
		Rnf115	Mus musculus ring finger protein 115 (Rnf115), mRNA [NM_026406]	NM_026406
		Rnf141	Mus musculus ring finger protein 141 (Rnf141), mRNA [NM_025999]	NM_025999
		Rnf144b	Mus musculus ring finger protein 144B (Rnf144b), transcript variant 1, mRNA [NM_146042]	NM_146042
		Rnf145	Mus musculus ring finger protein 145 (Rnf145), transcript variant 1, mRNA [NM_028862]	NM_028862
		Rnf146	Mus musculus ring finger protein 146 (Rnf146), transcript variant 4, mRNA [NM_026518]	NM_026518
		Rnf165	Mus musculus ring finger protein 165 (Rnf165), mRNA [NM_001164504]	NM_001164504
		Rnf19a	Mus musculus ring finger protein 19A (Rnf19a), mRNA [NM_013923]	NM_013923
		Rnf2	Mus musculus ring finger protein 2 (Rnf2), mRNA [NM_011277]	NM_011277
		Rnf214	Mus musculus ring finger protein 214 (Rnf214), mRNA [NM_178709]	NM_178709
		Rnf215	Mus musculus ring finger protein 215 (Rnf215), mRNA [NM_027859]	NM_027859
		Rnf217	Mus musculus ring finger protein 217 (Rnf217), mRNA [NM_001146349]	NM_001146349
		Rnf26	Mus musculus ring finger protein 26 (Rnf26), mRNA [NM_153762]	NM_153762
		Rnf31	Mus musculus ring finger protein 31 (Rnf31), mRNA [NM_194346]	NM_194346
		Rnft2	Mus musculus ring finger protein, transmembrane 2 (Rnft2), transcript variant 1, mRNA [NM_172998]	NM_172998
		Rogdi	Mus musculus rogdi homolog (Drosophila) (Rogdi), mRNA [NM_133185]	NM_133185
		Ropn1l	Mus musculus ropporin 1-like (Ropn1l), mRNA [NM_145852]	NM_145852
		Rpa1	Mus musculus replication protein A1 (Rpa1), transcript variant 1, mRNA [NM_001164223]	NM_001164223
		Rpa3	Mus musculus replication protein A3 (Rpa3), mRNA [NM_026632]	NM_026632
		Rpap3	Mus musculus RNA polymerase II associated protein 3 (Rpap3), mRNA [NM_028003]	NM_028003
		Rpgrip1	Mus musculus retinitis pigmentosa GTPase regulator interacting protein 1 (Rpgrip1), transcript variant 1, mRNA [NM_023879]	NM_023879
		Rpia	Mus musculus ribose 5-phosphate isomerase A (Rpia), mRNA [NM_009075]	NM_009075
		Rpl10l	Mus musculus ribosomal protein L10-like (Rpl10l), mRNA [NM_001162933]	NM_001162933
		Rpl17	Mus musculus ribosomal protein L17 (Rpl17), mRNA [NM_001002239]	NM_001002239
		Rpl17	Mus musculus ribosomal protein L17 (Rpl17), mRNA [NM_001002239]	NM_001002239
		Rpl17	Mus musculus ribosomal protein L17 (Rpl17), mRNA [NM_001002239]	NM_001002239
		Rpl18a	Mus musculus ribosomal protein L18A (Rpl18a), mRNA [NM_029751]	NM_029751
		Rpl26	Mus musculus ribosomal protein L26 (Rpl26), mRNA [NM_009080]	NM_009080
		Rpl27	Mus musculus ribosomal protein L27 (Rpl27), mRNA [NM_011289]	NM_011289
		Rpl27a	Mus musculus ribosomal protein L27A (Rpl27a), mRNA [NM_011975]	NM_011975
		Rpl27a	Mus musculus ribosomal protein L27A (Rpl27a), mRNA [NM_011975]	NM_011975
		Rpl29	Mus musculus ribosomal protein L29 (Rpl29), mRNA [NM_009082]	NM_009082
		Rpl30	Mus musculus ribosomal protein L30 (Rpl30), transcript variant 2, mRNA [NM_001163485]	NM_001163485
		Rpl35	Mus musculus ribosomal protein L35 (Rpl35), mRNA [NM_025592]	NM_025592
		Rpl39	Mus musculus ribosomal protein L39 (Rpl39), mRNA [NM_026055]	NM_026055
		Rpl3l	Mus musculus ribosomal protein L3-like (Rpl3l), transcript variant 2, mRNA [NM_025425]	NM_025425
		Rpl5	Mus musculus ribosomal protein L5 (Rpl5), mRNA [NM_016980]	NM_016980
		Rpl7l1	Mus musculus ribosomal protein L7-like 1 (Rpl7l1), mRNA [NM_025433]	NM_025433
		Rpl9	Mus musculus ribosomal protein L9 (Rpl9), mRNA [NM_011292]	NM_011292
		Rpl9	Mus musculus ribosomal protein L9 (Rpl9), mRNA [NM_011292]	NM_011292
		Rpph1	Mus musculus ribonuclease P RNA component H1 (Rpph1), RNase P RNA [NR_002142]	NR_002142
		Rprd1a	Mus musculus regulation of nuclear pre-mRNA domain containing 1A (Rprd1a), mRNA [NM_144861]	NM_144861
		Rprd2	Mus musculus regulation of nuclear pre-mRNA domain containing 2 (Rprd2), mRNA [NM_001081293]	NM_001081293
		Rps11	Mus musculus ribosomal protein S11 (Rps11), mRNA [NM_013725]	NM_013725
		Rps13	Mus musculus ribosomal protein S13 (Rps13), mRNA [NM_026533]	NM_026533
		Rps17	Mus musculus ribosomal protein S17 (Rps17), mRNA [NM_009092]	NM_009092
		Rps18	Mus musculus ribosomal protein S18 (Rps18), mRNA [NM_011296]	NM_011296
		Rps18	Mus musculus ribosomal protein S18 (Rps18), mRNA [NM_011296]	NM_011296
		Rps2	Mus musculus ribosomal protein S2 (Rps2), mRNA [NM_008503]	NM_008503
		Rps25	Mus musculus ribosomal protein S25 (Rps25), mRNA [NM_024266]	NM_024266
		Rps27	Mus musculus ribosomal protein S27 (Rps27), transcript variant 1, mRNA [NM_027015]	NM_027015
		Rps27	Mus musculus ribosomal protein S27 (Rps27), transcript variant 1, mRNA [NM_027015]	NM_027015
		Rps27	Mus musculus ribosomal protein S27 (Rps27), transcript variant 1, mRNA [NM_027015]	NM_027015
		Rps27	Mus musculus ribosomal protein S27 (Rps27), transcript variant 1, mRNA [NM_027015]	NM_027015
		Rps3a	Mus musculus ribosomal protein S3A (Rps3a), mRNA [NM_016959]	NM_016959
		Rps3a	Mus musculus ribosomal protein S3A (Rps3a), mRNA [NM_016959]	NM_016959
		Rps6	Mus musculus ribosomal protein S6 (Rps6), mRNA [NM_009096]	NM_009096
		Rps6ka4	Mus musculus ribosomal protein S6 kinase, polypeptide 4 (Rps6ka4), mRNA [NM_019924]	NM_019924
		Rps6ka5	Mus musculus ribosomal protein S6 kinase, polypeptide 5 (Rps6ka5), mRNA [NM_153587]	NM_153587
		Rps7	Mus musculus ribosomal protein S7 (Rps7), mRNA [NM_011300]	NM_011300
		Rrad	Mus musculus Ras-related associated with diabetes (Rrad), mRNA [NM_019662]	NM_019662
		Rrm1	Mus musculus ribonucleotide reductase M1 (Rrm1), mRNA [NM_009103]	NM_009103
		Rsf1	Mus musculus remodeling and spacing factor 1 (Rsf1), mRNA [NM_001081267]	NM_001081267
		Rsph1	Mus musculus radial spoke head 1 homolog (Chlamydomonas) (Rsph1), mRNA [NM_025290]	NM_025290
		Rsph3a	Mus musculus radial spoke 3A homolog (Chlamydomonas) (Rsph3a), mRNA [NM_025789]	NM_025789
		Runx1	Mus musculus runt related transcription factor 1 (Runx1), transcript variant 4, mRNA [NM_009821]	NM_009821
		S100a11	Mus musculus S100 calcium binding protein A11 (calgizzarin) (S100a11), mRNA [NM_016740]	NM_016740
		S100a8	Mus musculus S100 calcium binding protein A8 (calgranulin A) (S100a8), mRNA [NM_013650]	NM_013650
		S100b	Mus musculus S100 protein, beta polypeptide, neural (S100b), mRNA [NM_009115]	NM_009115
		Sall4	Mus musculus sal-like 4 (Drosophila) (Sall4), transcript variant a, mRNA [NM_175303]	NM_175303
		Samd5	Mus musculus sterile alpha motif domain containing 5 (Samd5), mRNA [NM_177271]	NM_177271
		Samd7	Mus musculus sterile alpha motif domain containing 7 (Samd7), transcript variant 1, mRNA [NM_029489]	NM_029489
		Saps2	Mus musculus SAPS domain family, member 2 (Saps2), transcript variant 2, mRNA [NM_027805]	NM_027805
		Sar1a	Mus musculus SAR1 gene homolog A (S. cerevisiae) (Sar1a), mRNA [NM_009120]	NM_009120
		Sarm1	Mus musculus sterile alpha and HEAT/Armadillo motif containing 1 (Sarm1), transcript variant 2, mRNA [NM_172795]	NM_172795
		Sbp	Mus musculus spermine binding protein (Sbp), mRNA [NM_011321]	NM_011321
		Scn7a	Mus musculus sodium channel, voltage-gated, type VII, alpha (Scn7a), mRNA [NM_009135]	NM_009135
		Sdc4	Mus musculus syndecan 4 (Sdc4), mRNA [NM_011521]	NM_011521
		Sdccag1	Mus musculus serologically defined colon cancer antigen 1 (Sdccag1), mRNA [NM_025441]	NM_025441
		Sdr16c6	Mus musculus short chain dehydrogenase/reductase family 16C, member 6 (Sdr16c6), mRNA [NM_001080710]	NM_001080710
		Sdr39u1	Mus musculus short chain dehydrogenase/reductase family 39U, member 1 (Sdr39u1), mRNA [NM_001082975]	NM_001082975
		Sec11a	Mus musculus SEC11 homolog A (S. cerevisiae) (Sec11a), mRNA [NM_019951]	NM_019951
		Seh1l	Mus musculus SEH1-like (S. cerevisiae (Seh1l), transcript variant 1, mRNA [NM_001039088]	NM_001039088
		Seh1l	Mus musculus SEH1-like (S. cerevisiae (Seh1l), transcript variant 2, mRNA [NM_028112]	NM_028112
		Senp5	Mus musculus SUMO/sentrin specific peptidase 5 (Senp5), mRNA [NM_177103]	NM_177103
		Sepx1	Mus musculus selenoprotein X 1 (Sepx1), mRNA [NM_013759]	NM_013759
		Serpina1d	Mus musculus serine (or cysteine) peptidase inhibitor, clade A, member 1D (Serpina1d), mRNA [NM_009246]	NM_009246
		Serpina3c	Mus musculus serine (or cysteine) peptidase inhibitor, clade A, member 3C (Serpina3c), mRNA [NM_008458]	NM_008458
		Serpina3k	Mus musculus serine (or cysteine) peptidase inhibitor, clade A, member 3K (Serpina3k), mRNA [NM_011458]	NM_011458
		Serpinb6b	Mus musculus serine (or cysteine) peptidase inhibitor, clade B, member 6b (Serpinb6b), mRNA [NM_011454]	NM_011454
		Serpinb6c	Mus musculus serine (or cysteine) peptidase inhibitor, clade B, member 6c (Serpinb6c), mRNA [NM_148942]	NM_148942
		Serpinb6d	Mus musculus serine (or cysteine) peptidase inhibitor, clade B, member 6d (Serpinb6d), mRNA [NM_001076790]	NM_001076790
		Serpinb6e	Mus musculus serine (or cysteine) peptidase inhibitor, clade B, member 6e (Serpinb6e), mRNA [NM_001045535]	NM_001045535
		Serpinb9g	Mus musculus serine (or cysteine) peptidase inhibitor, clade B, member 9g (Serpinb9g), mRNA [NM_011455]	NM_011455
		Set	Mus musculus SET translocation (Set), mRNA [NM_023871]	NM_023871
		Sf1	Mus musculus splicing factor 1 (Sf1), transcript variant 1, mRNA [NM_001110791]	NM_001110791
		Sf3b1	Mus musculus splicing factor 3b, subunit 1 (Sf3b1), mRNA [NM_031179]	NM_031179
		Sfrs12ip1	Mus musculus SFRS12-interacting protein 1 (Sfrs12ip1), mRNA [NM_026075]	NM_026075
		Sfrs13a	Mus musculus splicing factor, arginine/serine-rich 13A (Sfrs13a), transcript variant 1, mRNA [NM_010178]	NM_010178
		Sfrs13a	Mus musculus splicing factor, arginine/serine-rich 13A (Sfrs13a), transcript variant 2, mRNA [NM_001080387]	NM_001080387
		Sfrs13b	Mus musculus splicing factor, arginine/serine-rich 13B (Sfrs13b), mRNA [NM_177774]	NM_177774
		Sft2d2	Mus musculus SFT2 domain containing 2 (Sft2d2), mRNA [NM_145512]	NM_145512
		Sftpb	Mus musculus surfactant associated protein B (Sftpb), mRNA [NM_147779]	NM_147779
		Sfxn2	Mus musculus sideroflexin 2 (Sfxn2), mRNA [NM_053196]	NM_053196
		Sgcg	Mus musculus sarcoglycan, gamma (dystrophin-associated glycoprotein) (Sgcg), mRNA [NM_011892]	NM_011892
		Sgk1	Mus musculus serum/glucocorticoid regulated kinase 1 (Sgk1), transcript variant 1, mRNA [NM_001161845]	NM_001161845
		Sgms2	Mus musculus sphingomyelin synthase 2 (Sgms2), mRNA [NM_028943]	NM_028943
		Sh2d3c	Mus musculus SH2 domain containing 3C (Sh2d3c), mRNA [NM_013781]	NM_013781
		Sh3pxd2b	Mus musculus SH3 and PX domains 2B (Sh3pxd2b), mRNA [NM_177364]	NM_177364
		Shc2	Mus musculus SHC (Src homology 2 domain containing) transforming protein 2 (Shc2), mRNA [NM_001024539]	NM_001024539
		She	Mus musculus src homology 2 domain-containing transforming protein E (She), mRNA [NM_172530]	NM_172530
		Shisa3	Mus musculus shisa homolog 3 (Xenopus laevis) (Shisa3), mRNA [NM_001033415]	NM_001033415
		Shisa7	Mus musculus shisa homolog 7 (Xenopus laevis) (Shisa7), mRNA [NM_172737]	NM_172737
		Siglecg	Mus musculus sialic acid binding Ig-like lectin G (Siglecg), mRNA [NM_172900]	NM_172900
		Siglech	Mus musculus sialic acid binding Ig-like lectin H (Siglech), mRNA [NM_178706]	NM_178706
		Sipa1l2	Mus musculus signal-induced proliferation-associated 1 like 2 (Sipa1l2), mRNA [NM_001081337]	NM_001081337
		Sirpb1b	Mus musculus signal-regulatory protein beta 1B (Sirpb1b), mRNA [NM_001173460]	NM_001173460
		Six2	Mus musculus sine oculis-related homeobox 2 homolog (Drosophila) (Six2), mRNA [NM_011380]	NM_011380
		Slc12a1	Mus musculus solute carrier family 12, member 1 (Slc12a1), transcript variant 3, mRNA [NM_001079690]	NM_001079690
		Slc12a6	Mus musculus solute carrier family 12, member 6 (Slc12a6), transcript variant 2, mRNA [NM_133649]	NM_133649
		Slc14a2	Mus musculus solute carrier family 14 (urea transporter), member 2 (Slc14a2), transcript variant 2, mRNA [NM_030683]	NM_030683
		Slc1a2	Mus musculus solute carrier family 1 (glial high affinity glutamate transporter), member 2 (Slc1a2), transcript variant 1, mRNA [NM_001077514]	NM_001077514
		Slc1a2	Mus musculus solute carrier family 1 (glial high affinity glutamate transporter), member 2 (Slc1a2), transcript variant 3, mRNA [NM_011393]	NM_011393
		Slc22a15	Mus musculus solute carrier family 22 (organic anion/cation transporter), member 15 (Slc22a15), mRNA [NM_001039371]	NM_001039371
		Slc22a21	Mus musculus solute carrier family 22 (organic cation transporter), member 21 (Slc22a21), mRNA [NM_019723]	NM_019723
		Slc22a8	Mus musculus solute carrier family 22 (organic anion transporter), member 8 (Slc22a8), transcript variant 1, mRNA [NM_031194]	NM_031194
		Slc23a1	Mus musculus solute carrier family 23 (nucleobase transporters), member 1 (Slc23a1), mRNA [NM_011397]	NM_011397
		Slc24a1	Mus musculus solute carrier family 24 (sodium/potassium/calcium exchanger), member 1 (Slc24a1), mRNA [NM_144813]	NM_144813
		Slc25a10	Mus musculus solute carrier family 25 (mitochondrial carrier, dicarboxylate transporter), member 10 (Slc25a10), nuclear gene encoding mitochondrial protein, mRNA [NM_013770]	NM_013770
		Slc25a15	Mus musculus solute carrier family 25 (mitochondrial carrier ornithine transporter), member 15 (Slc25a15), nuclear gene encoding mitochondrial protein, transcript variant 1, mRNA [NM_181325]	NM_181325
		Slc25a18	Mus musculus solute carrier family 25 (mitochondrial carrier), member 18 (Slc25a18), nuclear gene encoding mitochondrial protein, mRNA [NM_001081048]	NM_001081048
		Slc25a25	Mus musculus solute carrier family 25 (mitochondrial carrier, phosphate carrier), member 25 (Slc25a25), nuclear gene encoding mitochondrial protein, transcript variant 1, mRNA [NM_146118]	NM_146118
		Slc25a25	Mus musculus solute carrier family 25 (mitochondrial carrier, phosphate carrier), member 25 (Slc25a25), nuclear gene encoding mitochondrial protein, transcript variant 1, mRNA [NM_146118]	NM_146118
		Slc25a45	Mus musculus solute carrier family 25, member 45 (Slc25a45), mRNA [NM_134154]	NM_134154
		Slc25a5	Mus musculus solute carrier family 25 (mitochondrial carrier, adenine nucleotide translocator), member 5 (Slc25a5), nuclear gene encoding mitochondrial protein, mRNA [NM_007451]	NM_007451
		Slc26a11	Mus musculus solute carrier family 26, member 11 (Slc26a11), mRNA [NM_178743]	NM_178743
		Slc26a4	Mus musculus solute carrier family 26, member 4 (Slc26a4), mRNA [NM_011867]	NM_011867
		Slc30a4	Mus musculus solute carrier family 30 (zinc transporter), member 4 (Slc30a4), mRNA [NM_011774]	NM_011774
		Slc30a6	Mus musculus solute carrier family 30 (zinc transporter), member 6 (Slc30a6), mRNA [NM_144798]	NM_144798
		Slc35a3	Mus musculus solute carrier family 35 (UDP-N-acetylglucosamine (UDP-GlcNAc) transporter), member 3 (Slc35a3), mRNA [NM_144902]	NM_144902
		Slc35d2	Mus musculus solute carrier family 35, member D2 (Slc35d2), mRNA [NM_001001321]	NM_001001321
		Slc35d2	Mus musculus solute carrier family 35, member D2 (Slc35d2), mRNA [NM_001001321]	NM_001001321
		Slc35e1	Mus musculus solute carrier family 35, member E1 (Slc35e1), mRNA [NM_177766]	NM_177766
		Slc35f3	Mus musculus solute carrier family 35, member F3 (Slc35f3), mRNA [NM_175434]	NM_175434
		Slc39a8	Mus musculus solute carrier family 39 (metal ion transporter), member 8 (Slc39a8), transcript variant 1, mRNA [NM_001135150]	NM_001135150
		Slc44a1	Mus musculus solute carrier family 44, member 1 (Slc44a1), transcript variant 2, mRNA [NM_001159633]	NM_001159633
		Slc45a3	Mus musculus solute carrier family 45, member 3 (Slc45a3), mRNA [NM_145977]	NM_145977
		Slc4a1	Mus musculus solute carrier family 4 (anion exchanger), member 1 (Slc4a1), mRNA [NM_011403]	NM_011403
		Slc9a10	Mus musculus solute carrier family 9, member 10 (Slc9a10), mRNA [NM_198106]	NM_198106
		Slitrk1	Mus musculus SLIT and NTRK-like family, member 1 (Slitrk1), mRNA [NM_199065]	NM_199065
		Slmap	Mus musculus sarcolemma associated protein (Slmap), mRNA [NM_032008]	NM_032008
		Slxl1	Mus musculus Slx-like 1 (Slxl1), mRNA [NM_029181]	NM_029181
		Smad9	Mus musculus MAD homolog 9 (Drosophila) (Smad9), mRNA [NM_019483]	NM_019483
		Smarcd1	Mus musculus SWI/SNF related, matrix associated, actin dependent regulator of chromatin, subfamily d, member 1 (Smarcd1), mRNA [NM_031842]	NM_031842
		Smc3	Mus musculus structural maintenace of chromosomes 3 (Smc3), mRNA [NM_007790]	NM_007790
		Smok3b	Mus musculus sperm motility kinase 3B (Smok3b), mRNA [NM_001039889]	NM_001039889
		Smok4a	Mus musculus sperm motility kinase 4A (Smok4a), non-coding RNA [NR_030763]	NR_030763
		Smox	Mus musculus spermine oxidase (Smox), transcript variant 1, mRNA [NM_001177833]	NM_001177833
		Smox	Mus musculus spermine oxidase (Smox), transcript variant 2, mRNA [NM_145533]	NM_145533
		Smpdl3a	Mus musculus sphingomyelin phosphodiesterase, acid-like 3A (Smpdl3a), mRNA [NM_020561]	NM_020561
		Smu1	Mus musculus smu-1 suppressor of mec-8 and unc-52 homolog (C. elegans) (Smu1), mRNA [NM_021535]	NM_021535
		Snai2	Mus musculus snail homolog 2 (Drosophila) (Snai2), mRNA [NM_011415]	NM_011415
		Snap29	Mus musculus synaptosomal-associated protein 29 (Snap29), mRNA [NM_023348]	NM_023348
		Snhg11	Mus musculus small nucleolar RNA host gene 11 (non-protein coding) (Snhg11), mRNA [NM_175692]	NM_175692
		Snhg7	Mus musculus small nucleolar RNA host gene (non-protein coding) 7 (Snhg7), non-coding RNA [NR_024068]	NR_024068
		Snrpc	Mus musculus U1 small nuclear ribonucleoprotein C (Snrpc), mRNA [NM_011432]	NM_011432
		Snrpg	Mus musculus small nuclear ribonucleoprotein polypeptide G (Snrpg), mRNA [NM_026506]	NM_026506
		Snw1	Mus musculus SNW domain containing 1 (Snw1), mRNA [NM_025507]	NM_025507
		Snx19	Mus musculus sorting nexin 19 (Snx19), mRNA [NM_028874]	NM_028874
		Snx3	Mus musculus sorting nexin 3 (Snx3), mRNA [NM_017472]	NM_017472
		Snx31	Mus musculus sorting nexin 31 (Snx31), mRNA [NM_025712]	NM_025712
		Snx4	Mus musculus sorting nexin 4 (Snx4), mRNA [NM_080557]	NM_080557
		Snx9	Mus musculus sorting nexin 9 (Snx9), mRNA [NM_025664]	NM_025664
		Sod3	Mus musculus superoxide dismutase 3, extracellular (Sod3), mRNA [NM_011435]	NM_011435
		Sostdc1	Mus musculus sclerostin domain containing 1 (Sostdc1), mRNA [NM_025312]	NM_025312
		Sox4	Mus musculus SRY-box containing gene 4 (Sox4), mRNA [NM_009238]	NM_009238
		Sp1	Mus musculus trans-acting transcription factor 1 (Sp1), mRNA [NM_013672]	NM_013672
		Sp110	Mus musculus Sp110 nuclear body protein (Sp110), mRNA [NM_175397]	NM_175397
		Sp140	Mus musculus Sp140 nuclear body protein (Sp140), mRNA [NM_001013817]	NM_001013817
		Sp140	Mus musculus Sp140 nuclear body protein (Sp140), mRNA [NM_001013817]	NM_001013817
		Spaca5	Mus musculus sperm acrosome associated 5 (Spaca5), mRNA [NM_001085393]	NM_001085393
		Spag4	Mus musculus sperm associated antigen 4 (Spag4), mRNA [NM_139151]	NM_139151
		Spag9	Mus musculus sperm associated antigen 9 (Spag9), transcript variant 1, mRNA [NM_027569]	NM_027569
		Sparc	Mus musculus secreted acidic cysteine rich glycoprotein (Sparc), mRNA [NM_009242]	NM_009242
		Spata1	Mus musculus spermatogenesis associated 1 (Spata1), mRNA [NM_027617]	NM_027617
		Spata6	Mus musculus spermatogenesis associated 6 (Spata6), mRNA [NM_026470]	NM_026470
		Spcs2	Mus musculus signal peptidase complex subunit 2 homolog (S. cerevisiae) (Spcs2), mRNA [NM_025668]	NM_025668
		Spdya	Mus musculus speedy homolog A (Xenopus laevis) (Spdya), transcript variant 2, mRNA [NM_001142631]	NM_001142631
		Speer4a	Mus musculus spermatogenesis associated glutamate (E)-rich protein 4a (Speer4a), mRNA [NM_029376]	NM_029376
		Speer4f	Mus musculus spermatogenesis associated glutamate (E)-rich protein 4f (Speer4f), mRNA [NM_027609]	NM_027609
		Speer5-ps1	Mus musculus spermatogenesis associated glutamate (E)-rich protein 5, pseudogene 1 (Speer5-ps1), transcript variant 1, non-coding RNA [NR_001582]	NR_001582
		Speer5-ps1	Mus musculus spermatogenesis associated glutamate (E)-rich protein 5, pseudogene 1 (Speer5-ps1), transcript variant 1, non-coding RNA [NR_001582]	NR_001582
		Speer9-ps1	Mus musculus spermatogenesis associated glutamate (E)-rich protein 9, pseudogene 1 (Speer9-ps1), non-coding RNA [NR_001583]	NR_001583
		Spef2	Mus musculus sperm flagellar 2 (Spef2), mRNA [NM_177123]	NM_177123
		Spg7	Mus musculus spastic paraplegia 7 homolog (human) (Spg7), nuclear gene encoding mitochondrial protein, mRNA [NM_153176]	NM_153176
		Spint3	Mus musculus serine peptidase inhibitor, Kunitz type, 3 (Spint3), mRNA [NM_001177401]	NM_001177401
		Spn	Mus musculus sialophorin (Spn), transcript variant 2, mRNA [NM_001037810]	NM_001037810
		Spnb1	Mus musculus spectrin beta 1 (Spnb1), mRNA [NM_013675]	NM_013675
		Spocd1	Mus musculus SPOC domain containing 1 (Spocd1), mRNA [NM_001144949]	NM_001144949
		Spred3	Mus musculus sprouty-related, EVH1 domain containing 3 (Spred3), mRNA [NM_182927]	NM_182927
		Sprr2b	Mus musculus small proline-rich protein 2B (Sprr2b), mRNA [NM_011469]	NM_011469
		Sptlc3	Mus musculus serine palmitoyltransferase, long chain base subunit 3 (Sptlc3), mRNA [NM_175467]	NM_175467
		Srbd1	Mus musculus S1 RNA binding domain 1 (Srbd1), mRNA [NM_030133]	NM_030133
		Srgap3	Mus musculus SLIT-ROBO Rho GTPase activating protein 3 (Srgap3), mRNA [NM_080448]	NM_080448
		Srms	Mus musculus src-related kinase lacking C-terminal regulatory tyrosine and N-terminal myristylation sites (Srms), mRNA [NM_011481]	NM_011481
		Srpr	Mus musculus signal recognition particle receptor ('docking protein') (Srpr), mRNA [NM_026130]	NM_026130
		Srrm3	Mus musculus serine/arginine repetitive matrix 3 (Srrm3), mRNA [NM_021403]	NM_021403
		Srrm4	Mus musculus serine/arginine repetitive matrix 4 (Srrm4), mRNA [NM_026886]	NM_026886
		Srsf7	Mus musculus serine/arginine-rich splicing factor 7 (Srsf7), mRNA [NM_146083]	NM_146083
		Ssh2	Mus musculus slingshot homolog 2 (Drosophila) (Ssh2), mRNA [NM_177710]	NM_177710
		Ssxb1	Mus musculus synovial sarcoma, X member B, breakpoint 1 (Ssxb1), mRNA [NM_026492]	NM_026492
		Stag1	Mus musculus stromal antigen 1 (Stag1), mRNA [NM_009282]	NM_009282
		Stambpl1	Mus musculus STAM binding protein like 1 (Stambpl1), mRNA [NM_029682]	NM_029682
		Stil	Mus musculus Scl/Tal1 interrupting locus (Stil), mRNA [NM_009185]	NM_009185
		Stk17b	Mus musculus serine/threonine kinase 17b (apoptosis-inducing) (Stk17b), mRNA [NM_133810]	NM_133810
		Stk38l	Mus musculus serine/threonine kinase 38 like (Stk38l), mRNA [NM_172734]	NM_172734
		Stra8	Mus musculus stimulated by retinoic acid gene 8 (Stra8), mRNA [NM_009292]	NM_009292
		Stx17	Mus musculus syntaxin 17 (Stx17), mRNA [NM_026343]	NM_026343
		Stx1a	Mus musculus syntaxin 1A (brain) (Stx1a), mRNA [NM_016801]	NM_016801
		Stx8	Mus musculus syntaxin 8 (Stx8), mRNA [NM_018768]	NM_018768
		Sufu	Mus musculus suppressor of fused homolog (Drosophila) (Sufu), transcript variant 1, mRNA [NM_015752]	NM_015752
		Sult2a3	Mus musculus sulfotransferase family 2A, dehydroepiandrosterone (DHEA)-preferring, member 3 (Sult2a3), mRNA [NM_001101586]	NM_001101586
		Sult2a4	Mus musculus sulfotransferase family 2A, dehydroepiandrosterone (DHEA)-preferring, member 4 (Sult2a4), mRNA [NM_001101534]	NM_001101534
		Sult4a1	Mus musculus sulfotransferase family 4A, member 1 (Sult4a1), mRNA [NM_013873]	NM_013873
		Sumf2	Mus musculus sulfatase modifying factor 2 (Sumf2), mRNA [NM_026445]	NM_026445
		Sumo2	Mus musculus SMT3 suppressor of mif two 3 homolog 2 (yeast) (Sumo2), mRNA [NM_133354]	NM_133354
		Sumo2	Mus musculus SMT3 suppressor of mif two 3 homolog 2 (yeast) (Sumo2), mRNA [NM_133354]	NM_133354
		Susd4	Mus musculus sushi domain containing 4 (Susd4), mRNA [NM_144796]	NM_144796
		Svil	Mus musculus supervillin (Svil), transcript variant 1, mRNA [NM_153153]	NM_153153
		Svs3b	Mus musculus seminal vesicle secretory protein 3B (Svs3b), mRNA [NM_173377]	NM_173377
		Syce1l	Mus musculus synaptonemal complex central element protein 1 like (Syce1l), transcript variant 2, mRNA [NM_029139]	NM_029139
		Syngr1	Mus musculus synaptogyrin 1 (Syngr1), transcript variant 1a, mRNA [NM_207708]	NM_207708
		Synm	Mus musculus synemin, intermediate filament protein (Synm), transcript variant 1, mRNA [NM_201639]	NM_201639
		Syt12	Mus musculus synaptotagmin XII (Syt12), mRNA [NM_134164]	NM_134164
		Syt6	Mus musculus synaptotagmin VI (Syt6), mRNA [NM_018800]	NM_018800
		Syt9	Mus musculus synaptotagmin IX (Syt9), mRNA [NM_021889]	NM_021889
		Taf15	Mus musculus TAF15 RNA polymerase II, TATA box binding protein (TBP)-associated factor (Taf15), mRNA [NM_027427]	NM_027427
		Taf9	Mus musculus TAF9 RNA polymerase II, TATA box binding protein (TBP)-associated factor (Taf9), transcript variant 2, mRNA [NM_027592]	NM_027592
		Tagap1	Mus musculus T-cell activation GTPase activating protein 1 (Tagap1), mRNA [NM_147155]	NM_147155
		Tagap1	Mus musculus T-cell activation GTPase activating protein 1 (Tagap1), mRNA [NM_147155]	NM_147155
		Tarsl2	Mus musculus threonyl-tRNA synthetase-like 2 (Tarsl2), mRNA [NM_172310]	NM_172310
		Tas2r106	Mus musculus taste receptor, type 2, member 106 (Tas2r106), mRNA [NM_207016]	NM_207016
		Tas2r107	Mus musculus taste receptor, type 2, member 107 (Tas2r107), mRNA [NM_199154]	NM_199154
		Tas2r120	Mus musculus taste receptor, type 2, member 120 (Tas2r120), mRNA [NM_207023]	NM_207023
		Tas2r130	Mus musculus taste receptor, type 2, member 130 (Tas2r130), mRNA [NM_199156]	NM_199156
		Tas2r138	Mus musculus taste receptor, type 2, member 138 (Tas2r138), mRNA [NM_001001451]	NM_001001451
		Tas2r144	Mus musculus taste receptor, type 2, member 144 (Tas2r144), mRNA [NM_001001453]	NM_001001453
		Tbc1d19	Mus musculus TBC1 domain family, member 19 (Tbc1d19), mRNA [NM_144517]	NM_144517
		Tbc1d8	Mus musculus TBC1 domain family, member 8 (Tbc1d8), mRNA [NM_018775]	NM_018775
		Tbcd	Mus musculus tubulin-specific chaperone d (Tbcd), mRNA [NM_029878]	NM_029878
		Tbx2	Mus musculus T-box 2 (Tbx2), mRNA [NM_009324]	NM_009324
		Tcf4	Mus musculus transcription factor 4 (Tcf4), transcript variant 1, mRNA [NM_013685]	NM_013685
		Tcp11l1	Mus musculus t-complex 11 like 1 (Tcp11l1), mRNA [NM_177190]	NM_177190
		Tdo2	Mus musculus tryptophan 2,3-dioxygenase (Tdo2), mRNA [NM_019911]	NM_019911
		Tdpoz1	Mus musculus TD and POZ domain containing 1 (Tdpoz1), mRNA [NM_148949]	NM_148949
		Tdpoz4	Mus musculus TD and POZ domain containing 4 (Tdpoz4), mRNA [NM_207272]	NM_207272
		Tdrd5	Mus musculus tudor domain containing 5 (Tdrd5), mRNA [NM_001134741]	NM_001134741
		Tectb	Mus musculus tectorin beta (Tectb), mRNA [NM_009348]	NM_009348
		Tet3	Mus musculus tet oncogene family member 3 (Tet3), mRNA [NM_183138]	NM_183138
		Tex13	Mus musculus testis expressed gene 13 (Tex13), mRNA [NM_031381]	NM_031381
		Tex22	Mus musculus testis expressed gene 22 (Tex22), mRNA [NM_029381]	NM_029381
		Tex24	Mus musculus testis expressed gene 24 (Tex24), mRNA [NM_001013609]	NM_001013609
		Tex28	Mus musculus testis expressed 28 (Tex28), mRNA [NM_001126488]	NM_001126488
		Tgfa	Mus musculus transforming growth factor alpha (Tgfa), mRNA [NM_031199]	NM_031199
		Thpo	Mus musculus thrombopoietin (Thpo), transcript variant 1, mRNA [NM_009379]	NM_009379
		Thra	Mus musculus thyroid hormone receptor alpha (Thra), mRNA [NM_178060]	NM_178060
		Timm10	Mus musculus translocase of inner mitochondrial membrane 10 homolog (yeast) (Timm10), nuclear gene encoding mitochondrial protein, mRNA [NM_013899]	NM_013899
		Timp1	Mus musculus tissue inhibitor of metalloproteinase 1 (Timp1), transcript variant 1, mRNA [NM_001044384]	NM_001044384
		Tiparp	Mus musculus TCDD-inducible poly(ADP-ribose) polymerase (Tiparp), mRNA [NM_178892]	NM_178892
		Tirap	Mus musculus toll-interleukin 1 receptor (TIR) domain-containing adaptor protein (Tirap), transcript variant 2, mRNA [NM_054096]	NM_054096
		Tlcd1	Mus musculus TLC domain containing 1 (Tlcd1), mRNA [NM_026708]	NM_026708
		Tlr13	Mus musculus toll-like receptor 13 (Tlr13), mRNA [NM_205820]	NM_205820
		Tm2d2	Mus musculus TM2 domain containing 2 (Tm2d2), mRNA [NM_027194]	NM_027194
		Tm7sf4	Mus musculus transmembrane 7 superfamily member 4 (Tm7sf4), mRNA [NM_029422]	NM_029422
		Tmbim1	Mus musculus transmembrane BAX inhibitor motif containing 1 (Tmbim1), mRNA [NM_027154]	NM_027154
		Tmc5	Mus musculus transmembrane channel-like gene family 5 (Tmc5), transcript variant 1, mRNA [NM_001105252]	NM_001105252
		Tmc6	Mus musculus transmembrane channel-like gene family 6 (Tmc6), transcript variant 2, mRNA [NM_181321]	NM_181321
		Tmc7	Mus musculus transmembrane channel-like gene family 7 (Tmc7), mRNA [NM_172476]	NM_172476
		Tmcc2	Mus musculus transmembrane and coiled-coil domains 2 (Tmcc2), mRNA [NM_178874]	NM_178874
		Tmco1	Mus musculus transmembrane and coiled-coil domains 1 (Tmco1), mRNA [NM_001039483]	NM_001039483
		Tmem106b	Mus musculus transmembrane protein 106B (Tmem106b), mRNA [NM_027992]	NM_027992
		Tmem110	Mus musculus transmembrane protein 110 (Tmem110), mRNA [NM_028839]	NM_028839
		Tmem132b	Mus musculus transmembrane protein 132B (Tmem132b), mRNA [NM_001190352]	NM_001190352
		Tmem138	Mus musculus transmembrane protein 138 (Tmem138), mRNA [NM_028411]	NM_028411
		Tmem14a	Mus musculus transmembrane protein 14A (Tmem14a), mRNA [NM_029398]	NM_029398
		Tmem14c	Mus musculus transmembrane protein 14C (Tmem14c), mRNA [NM_025387]	NM_025387
		Tmem150a	Mus musculus transmembrane protein 150A (Tmem150a), mRNA [NM_144916]	NM_144916
		Tmem150c	Mus musculus transmembrane protein 150C (Tmem150c), mRNA [NM_182841]	NM_182841
		Tmem154	Mus musculus transmembrane protein 154 (Tmem154), mRNA [NM_177260]	NM_177260
		Tmem170	Mus musculus transmembrane protein 170 (Tmem170), mRNA [NM_025781]	NM_025781
		Tmem189	Mus musculus transmembrane protein 189 (Tmem189), mRNA [NM_145538]	NM_145538
		Tmem209	Mus musculus transmembrane protein 209 (Tmem209), mRNA [NM_178625]	NM_178625
		Tmem231	Mus musculus transmembrane protein 231 (Tmem231), mRNA [NM_001033321]	NM_001033321
		Tmem30c	Mus musculus transmembrane protein 30C (Tmem30c), mRNA [NM_027651]	NM_027651
		Tmem33	Mus musculus transmembrane protein 33 (Tmem33), transcript variant 2, mRNA [NM_030108]	NM_030108
		Tmem38b	Mus musculus transmembrane protein 38B (Tmem38b), mRNA [NM_028053]	NM_028053
		Tmem41b	Mus musculus transmembrane protein 41B (Tmem41b), mRNA [NM_153525]	NM_153525
		Tmem45b	Mus musculus transmembrane protein 45b (Tmem45b), mRNA [NM_144936]	NM_144936
		Tmem48	Mus musculus transmembrane protein 48 (Tmem48), mRNA [NM_028355]	NM_028355
		Tmem63a	Mus musculus transmembrane protein 63a (Tmem63a), mRNA [NM_144794]	NM_144794
		Tmem68	Mus musculus transmembrane protein 68 (Tmem68), mRNA [NM_028097]	NM_028097
		Tmem90a	Mus musculus transmembrane protein 90a (Tmem90a), mRNA [NM_001033334]	NM_001033334
		Tmlhe	Mus musculus trimethyllysine hydroxylase, epsilon (Tmlhe), nuclear gene encoding mitochondrial protein, mRNA [NM_138758]	NM_138758
		Tmpo	Mus musculus thymopoietin (Tmpo), transcript variant 1, mRNA [NM_011605]	NM_011605
		Tmprss11e	Mus musculus transmembrane protease, serine 11e (Tmprss11e), mRNA [NM_172880]	NM_172880
		Tmprss2	Mus musculus transmembrane protease, serine 2 (Tmprss2), mRNA [NM_015775]	NM_015775
		Tmx2	Mus musculus thioredoxin-related transmembrane protein 2 (Tmx2), mRNA [NM_025868]	NM_025868
		Tmx2	Mus musculus thioredoxin-related transmembrane protein 2 (Tmx2), mRNA [NM_025868]	NM_025868
		Tnfaip2	Mus musculus tumor necrosis factor, alpha-induced protein 2 (Tnfaip2), mRNA [NM_009396]	NM_009396
		Tnfrsf26	Mus musculus tumor necrosis factor receptor superfamily, member 26 (Tnfrsf26), mRNA [NM_175649]	NM_175649
		Tnfsf12-Tnfsf13	Mus musculus Tnfsf12-tnfsf13 readthrough transcript (Tnfsf12-Tnfsf13), transcript variant 1, mRNA [NM_001034097]	NM_001034097
		Tnfsf8	Mus musculus tumor necrosis factor (ligand) superfamily, member 8 (Tnfsf8), mRNA [NM_009403]	NM_009403
		Tnip3	Mus musculus TNFAIP3 interacting protein 3 (Tnip3), mRNA [NM_001001495]	NM_001001495
		Tnrc6b	Mus musculus trinucleotide repeat containing 6b (Tnrc6b), transcript variant 1, mRNA [NM_144812]	NM_144812
		Tns1	Mus musculus tensin 1 (Tns1), mRNA [NM_027884]	NM_027884
		Tns3	Mus musculus tensin 3 (Tns3), mRNA [NM_001083587]	NM_001083587
		Tollip	Mus musculus toll interacting protein (Tollip), mRNA [NM_023764]	NM_023764
		Tom1l2	Mus musculus target of myb1-like 2 (chicken) (Tom1l2), transcript variant 3, mRNA [NM_001039093]	NM_001039093
		Tomm20	Mus musculus translocase of outer mitochondrial membrane 20 homolog (yeast) (Tomm20), nuclear gene encoding mitochondrial protein, mRNA [NM_024214]	NM_024214
		Tomm40	Mus musculus translocase of outer mitochondrial membrane 40 homolog (yeast) (Tomm40), nuclear gene encoding mitochondrial protein, transcript variant 1, mRNA [NM_001109748]	NM_001109748
		Tomm5	Mus musculus translocase of outer mitochondrial membrane 5 homolog (yeast) (Tomm5), nuclear gene encoding mitochondrial protein, transcript variant 2, mRNA [NM_001134646]	NM_001134646
		Tor2a	Mus musculus torsin family 2, member A (Tor2a), mRNA [NM_152800]	NM_152800
		Tph2	Mus musculus tryptophan hydroxylase 2 (Tph2), mRNA [NM_173391]	NM_173391
		Tppp2	Mus musculus tubulin polymerization-promoting protein family member 2 (Tppp2), mRNA [NM_001128634]	NM_001128634
		Tpsab1	Mus musculus tryptase alpha/beta 1 (Tpsab1), transcript variant 1, mRNA [NM_031187]	NM_031187
		Tpsb2	Mus musculus tryptase beta 2 (Tpsb2), mRNA [NM_010781]	NM_010781
		Tpx2	Mus musculus TPX2, microtubule-associated protein homolog (Xenopus laevis) (Tpx2), transcript variant 2, mRNA [NM_028109]	NM_028109
		Trib1	Mus musculus tribbles homolog 1 (Drosophila) (Trib1), mRNA [NM_144549]	NM_144549
		Trim31	Mus musculus tripartite motif-containing 31 (Trim31), mRNA [NM_146077]	NM_146077
		Trim39	Mus musculus tripartite motif-containing 39 (Trim39), transcript variant 1, mRNA [NM_024468]	NM_024468
		Trip11	Mus musculus thyroid hormone receptor interactor 11 (Trip11), mRNA [NM_028446]	NM_028446
		Trmt12	Mus musculus tRNA methyltranferase 12 homolog (S. cerevisiae) (Trmt12), mRNA [NM_026642]	NM_026642
		Trnau1ap	Mus musculus tRNA selenocysteine 1 associated protein 1 (Trnau1ap), mRNA [NM_027925]	NM_027925
		Trnp1	Mus musculus TMF1-regulated nuclear protein 1 (Trnp1), mRNA [NM_001081156]	NM_001081156
		Trp53i11	Mus musculus transformation related protein 53 inducible protein 11 (Trp53i11), mRNA [NM_001025246]	NM_001025246
		Trp73	Mus musculus transformation related protein 73 (Trp73), transcript variant 1, mRNA [NM_011642]	NM_011642
		Trpm3	Mus musculus transient receptor potential cation channel, subfamily M, member 3 (Trpm3), transcript variant 7, mRNA [NM_001035244]	NM_001035244
		Trpm6	Mus musculus transient receptor potential cation channel, subfamily M, member 6 (Trpm6), mRNA [NM_153417]	NM_153417
		Trub2	Mus musculus TruB pseudouridine (psi) synthase homolog 2 (E. coli) (Trub2), transcript variant 1, mRNA [NM_145520]	NM_145520
		Tsc22d1	Mus musculus TSC22 domain family, member 1 (Tsc22d1), transcript variant 2, mRNA [NM_009366]	NM_009366
		Tsc22d4	Mus musculus TSC22 domain family, member 4 (Tsc22d4), mRNA [NM_023910]	NM_023910
		Tsen2	Mus musculus tRNA splicing endonuclease 2 homolog (S. cerevisiae) (Tsen2), mRNA [NM_199033]	NM_199033
		Tssk3	Mus musculus testis-specific serine kinase 3 (Tssk3), mRNA [NM_080442]	NM_080442
		Tstd1	Mus musculus thiosulfate sulfurtransferase (rhodanese)-like domain containing 1 (Tstd1), mRNA [NM_001164525]	NM_001164525
		Ttbk1	Mus musculus tau tubulin kinase 1 (Ttbk1), mRNA [NM_001162864]	NM_001162864
		Ttc14	Mus musculus tetratricopeptide repeat domain 14 (Ttc14), transcript variant 2, mRNA [NM_025978]	NM_025978
		Ttc33	Mus musculus tetratricopeptide repeat domain 33 (Ttc33), mRNA [NM_026213]	NM_026213
		Ttc5	Mus musculus tetratricopeptide repeat domain 5 (Ttc5), transcript variant 1, mRNA [NM_001080949]	NM_001080949
		Ttc7b	Mus musculus tetratricopeptide repeat domain 7B (Ttc7b), mRNA [NM_001033213]	NM_001033213
		Ttc8	Mus musculus tetratricopeptide repeat domain 8 (Ttc8), transcript variant 1, mRNA [NM_029553]	NM_029553
		Ttll4	Mus musculus tubulin tyrosine ligase-like family, member 4 (Ttll4), mRNA [NM_001014974]	NM_001014974
		Tuba4a	Mus musculus tubulin, alpha 4A (Tuba4a), mRNA [NM_009447]	NM_009447
		Tubd1	Mus musculus tubulin, delta 1 (Tubd1), mRNA [NM_019756]	NM_019756
		Txndc11	Mus musculus thioredoxin domain containing 11 (Txndc11), transcript variant 1, mRNA [NM_029582]	NM_029582
		Txndc12	Mus musculus thioredoxin domain containing 12 (endoplasmic reticulum) (Txndc12), mRNA [NM_025334]	NM_025334
		Txnrd2	Mus musculus thioredoxin reductase 2 (Txnrd2), nuclear gene encoding mitochondrial protein, mRNA [NM_013711]	NM_013711
		Tyms-ps	Mus musculus thymidylate synthase, pseudogene (Tyms-ps), non-coding RNA [NR_000040]	NR_000040
		Tyrp1	Mus musculus tyrosinase-related protein 1 (Tyrp1), mRNA [NM_031202]	NM_031202
		Tyw3	Mus musculus tRNA-yW synthesizing protein 3 homolog (S. cerevisiae) (Tyw3), transcript variant 1, mRNA [NM_172474]	NM_172474
		Ube2b	Mus musculus ubiquitin-conjugating enzyme E2B, RAD6 homology (S. cerevisiae) (Ube2b), mRNA [NM_009458]	NM_009458
		Ube2d2	Mus musculus ubiquitin-conjugating enzyme E2D 2 (Ube2d2), mRNA [NM_019912]	NM_019912
		Ube2d3	Mus musculus ubiquitin-conjugating enzyme E2D 3 (UBC4/5 homolog, yeast) (Ube2d3), mRNA [NM_025356]	NM_025356
		Ube2e1	Mus musculus ubiquitin-conjugating enzyme E2E 1, UBC4/5 homolog (yeast) (Ube2e1), mRNA [NM_009455]	NM_009455
		Ube2e2	Mus musculus ubiquitin-conjugating enzyme E2E 2 (UBC4/5 homolog, yeast) (Ube2e2), mRNA [NM_144839]	NM_144839
		Ube2e3	Mus musculus ubiquitin-conjugating enzyme E2E 3, UBC4/5 homolog (yeast) (Ube2e3), mRNA [NM_009454]	NM_009454
		Ube2e3	Mus musculus ubiquitin-conjugating enzyme E2E 3, UBC4/5 homolog (yeast) (Ube2e3), mRNA [NM_009454]	NM_009454
		Ube2g2	Mus musculus ubiquitin-conjugating enzyme E2G 2 (Ube2g2), mRNA [NM_019803]	NM_019803
		Ube2i	Mus musculus ubiquitin-conjugating enzyme E2I (Ube2i), transcript variant 2, mRNA [NM_001177609]	NM_001177609
		Ube2j1	Mus musculus ubiquitin-conjugating enzyme E2, J1 (Ube2j1), mRNA [NM_019586]	NM_019586
		Ube2l3	Mus musculus ubiquitin-conjugating enzyme E2L 3 (Ube2l3), mRNA [NM_009456]	NM_009456
		Ube2n	Mus musculus ubiquitin-conjugating enzyme E2N (Ube2n), mRNA [NM_080560]	NM_080560
		Ube2v1	Mus musculus ubiquitin-conjugating enzyme E2 variant 1 (Ube2v1), mRNA [NM_023230]	NM_023230
		Ube2v2	Mus musculus ubiquitin-conjugating enzyme E2 variant 2 (Ube2v2), transcript variant 1, mRNA [NM_023585]	NM_023585
		Ubr3	Mus musculus ubiquitin protein ligase E3 component n-recognin 3 (Ubr3), transcript variant 2, mRNA [NM_177783]	NM_177783
		Ubxn2a	Mus musculus UBX domain protein 2A (Ubxn2a), mRNA [NM_145441]	NM_145441
		Ufm1	Mus musculus ubiquitin-fold modifier 1 (Ufm1), mRNA [NM_026435]	NM_026435
		Ugt1a6a	Mus musculus UDP glucuronosyltransferase 1 family, polypeptide A6A (Ugt1a6a), mRNA [NM_145079]	NM_145079
		Ugt1a6b	Mus musculus UDP glucuronosyltransferase 1 family, polypeptide A6B (Ugt1a6b), mRNA [NM_201410]	NM_201410
		Ugt2b36	Mus musculus UDP glucuronosyltransferase 2 family, polypeptide B36 (Ugt2b36), mRNA [NM_001029867]	NM_001029867
		Ugt2b37	Mus musculus UDP glucuronosyltransferase 2 family, polypeptide B37 (Ugt2b37), mRNA [NM_053215]	NM_053215
		Ugt2b5	Mus musculus UDP glucuronosyltransferase 2 family, polypeptide B5 (Ugt2b5), mRNA [NM_009467]	NM_009467
		Urgcp	Mus musculus upregulator of cell proliferation (Urgcp), nuclear gene encoding mitochondrial protein, transcript variant 2, mRNA [NM_001077661]	NM_001077661
		Ush2a	Mus musculus Usher syndrome 2A (autosomal recessive, mild) homolog (human) (Ush2a), mRNA [NM_021408]	NM_021408
		Usp14	Mus musculus ubiquitin specific peptidase 14 (Usp14), transcript variant 1, mRNA [NM_021522]	NM_021522
		Usp16	Mus musculus ubiquitin specific peptidase 16 (Usp16), mRNA [NM_024258]	NM_024258
		Usp31	Mus musculus ubiquitin specific peptidase 31 (Usp31), mRNA [NM_001033173]	NM_001033173
		Usp38	Mus musculus ubiquitin specific peptidase 38 (Usp38), mRNA [NM_027554]	NM_027554
		Usp39	Mus musculus ubiquitin specific peptidase 39 (Usp39), mRNA [NM_138592]	NM_138592
		Usp45	Mus musculus ubiquitin specific petidase 45 (Usp45), mRNA [NM_152825]	NM_152825
		Vax2os1	Mus musculus Vax2 opposite strand transcript 1 (Vax2os1), non-coding RNA [NR_002873]	NR_002873
		Vcl	Mus musculus vinculin (Vcl), mRNA [NM_009502]	NM_009502
		Vdac3	Mus musculus voltage-dependent anion channel 3 (Vdac3), mRNA [NM_011696]	NM_011696
		Vegfa	Mus musculus vascular endothelial growth factor A (Vegfa), transcript variant 1, mRNA [NM_001025250]	NM_001025250
		Vgll4	Mus musculus vestigial like 4 (Drosophila) (Vgll4), mRNA [NM_177683]	NM_177683
		Vhl	Mus musculus von Hippel-Lindau syndrome (Vhl), mRNA [NM_009507]	NM_009507
		Vipar	Mus musculus VPS33B interacting protein, apical-basolateral polarity regulator (Vipar), transcript variant 3, mRNA [NM_134044]	NM_134044
		Vmac	Mus musculus vimentin-type intermediate filament associated coiled-coil protein (Vmac), transcript variant 1, mRNA [NM_178926]	NM_178926
		Vmn1r121	Mus musculus vomeronasal 1 receptor 121 (Vmn1r121), mRNA [NM_001166741]	NM_001166741
		Vmn1r14	Mus musculus vomeronasal 1 receptor 14 (Vmn1r14), mRNA [NM_053237]	NM_053237
		Vmn1r148	Mus musculus vomeronasal 1 receptor 148 (Vmn1r148), mRNA [NM_030736]	NM_030736
		Vmn1r196	Mus musculus vomeronasal 1 receptor 196 (Vmn1r196), mRNA [NM_001167541]	NM_001167541
		Vmn1r205	Mus musculus vomeronasal 1 receptor 205 (Vmn1r205), mRNA [NM_134217]	NM_134217
		Vmn1r206	Mus musculus vomeronasal 1 receptor 206 (Vmn1r206), mRNA [NM_134216]	NM_134216
		Vmn1r212	Mus musculus vomeronasal 1 receptor 212 (Vmn1r212), mRNA [NM_134241]	NM_134241
		Vmn1r226	Mus musculus vomeronasal 1 receptor 226 (Vmn1r226), mRNA [NM_134191]	NM_134191
		Vmn1r29	Mus musculus vomeronasal 1 receptor 29 (Vmn1r29), mRNA [NM_053232]	NM_053232
		Vmn1r30	Mus musculus vomeronasal 1 receptor 30 (Vmn1r30), mRNA [NM_134177]	NM_134177
		Vmn1r4	Mus musculus vomeronasal 1 receptor 4 (Vmn1r4), mRNA [NM_134176]	NM_134176
		Vmn1r55	Mus musculus vomeronasal 1 receptor 55 (Vmn1r55), mRNA [NM_001166706]	NM_001166706
		Vmn1r68	Mus musculus vomeronasal 1 receptor 68 (Vmn1r68), mRNA [NM_001172072]	NM_001172072
		Vmn1r7	Mus musculus vomeronasal 1 receptor 7 (Vmn1r7), mRNA [NM_001166710]	NM_001166710
		Vmn1r74	Mus musculus vomeronasal 1 receptor 74 (Vmn1r74), mRNA [NM_134206]	NM_134206
		Vmn1r-ps79	Mus musculus vomeronasal 1 receptor, pseudogene 79 (Vmn1r-ps79), non-coding RNA [NR_030707]	NR_030707
		Vmn2r100	Mus musculus vomeronasal 2, receptor 100 (Vmn2r100), mRNA [NM_001104562]	NM_001104562
		Vmn2r101	Mus musculus vomeronasal 2, receptor 101 (Vmn2r101), mRNA [NM_001104563]	NM_001104563
		Vmn2r107	Mus musculus vomeronasal 2, receptor 107 (Vmn2r107), mRNA [NM_001104569]	NM_001104569
		Vmn2r110	Mus musculus vomeronasal 2, receptor 110 (Vmn2r110), mRNA [NM_001104572]	NM_001104572
		Vmn2r116	Mus musculus vomeronasal 2, receptor 116 (Vmn2r116), mRNA [NM_001104580]	NM_001104580
		Vmn2r121	Mus musculus vomeronasal 2, receptor 121 (Vmn2r121), mRNA [NM_001100616]	NM_001100616
		Vmn2r15	Mus musculus vomeronasal 2, receptor 15 (Vmn2r15), mRNA [NM_001104626]	NM_001104626
		Vmn2r29	Mus musculus vomeronasal 2, receptor 29 (Vmn2r29), transcript variant 2, non-coding RNA [NR_003555]	NR_003555
		Vmn2r34	Mus musculus vomeronasal 2, receptor 34 (Vmn2r34), mRNA [NM_001105066]	NM_001105066
		Vmn2r43	Mus musculus vomeronasal 2, receptor 43 (Vmn2r43), mRNA [NM_198961]	NM_198961
		Vmn2r54	Mus musculus vomeronasal 2, receptor 54 (Vmn2r54), mRNA [NM_001081449]	NM_001081449
		Vmn2r55	Mus musculus vomeronasal 2, receptor 55 (Vmn2r55), mRNA [NM_001104645]	NM_001104645
		Vmn2r61	Mus musculus vomeronasal 2, receptor 61 (Vmn2r61), mRNA [NM_001105058]	NM_001105058
		Vmn2r66	Mus musculus vomeronasal 2, receptor 66 (Vmn2r66), mRNA [NM_001033878]	NM_001033878
		Vmn2r72-ps	Mus musculus vomeronasal 2, receptor 72, pseudogene (Vmn2r72-ps), mRNA [NM_001105185]	NM_001105185
		Vmn2r75	Mus musculus vomeronasal 2, receptor 75 (Vmn2r75), mRNA [NM_001102578]	NM_001102578
		Vmn2r78	Mus musculus vomeronasal 2, receptor 78 (Vmn2r78), mRNA [NM_001105189]	NM_001105189
		Vmn2r91	Mus musculus vomeronasal 2, receptor 91 (Vmn2r91), mRNA [NM_001104540]	NM_001104540
		Vmn2r94	Mus musculus vomeronasal 2, receptor 94 (Vmn2r94), mRNA [NM_001104543]	NM_001104543
		Vmn2r-ps14	Mus musculus vomeronasal 2, receptor, pseudogene 14 (Vmn2r-ps14), non-coding RNA [NR_002888]	NR_002888
		Vps13d	Mus musculus vacuolar protein sorting 13 D (yeast) (Vps13d), mRNA [NM_001128198]	NM_001128198
		Vps25	Mus musculus vacuolar protein sorting 25 (yeast) (Vps25), mRNA [NM_026776]	NM_026776
		Vps35	Mus musculus vacuolar protein sorting 35 (Vps35), mRNA [NM_022997]	NM_022997
		Vps72	Mus musculus vacuolar protein sorting 72 (yeast) (Vps72), mRNA [NM_009336]	NM_009336
		Wac	Mus musculus WW domain containing adaptor with coiled-coil (Wac), transcript variant 1, mRNA [NM_153085]	NM_153085
		Wars2	Mus musculus tryptophanyl tRNA synthetase 2 (mitochondrial) (Wars2), nuclear gene encoding mitochondrial protein, mRNA [NM_027462]	NM_027462
		Wdr36	Mus musculus WD repeat domain 36 (Wdr36), transcript variant 3, mRNA [NM_144863]	NM_144863
		Wdr52	Mus musculus WD repeat domain 52 (Wdr52), mRNA [NM_001033247]	NM_001033247
		Wdr59	Mus musculus WD repeat domain 59 (Wdr59), transcript variant 2, mRNA [NM_176923]	NM_176923
		Wdr5b	Mus musculus WD repeat domain 5B (Wdr5b), mRNA [NM_027113]	NM_027113
		Wdr74	Mus musculus WD repeat domain 74 (Wdr74), mRNA [NM_134139]	NM_134139
		Wdr77	Mus musculus WD repeat domain 77 (Wdr77), mRNA [NM_027432]	NM_027432
		Wfikkn1	Mus musculus WAP, FS, Ig, KU, and NTR-containing protein 1 (Wfikkn1), mRNA [NM_001100454]	NM_001100454
		Wfikkn2	Mus musculus WAP, follistatin/kazal, immunoglobulin, kunitz and netrin domain containing 2 (Wfikkn2), mRNA [NM_181819]	NM_181819
		Whsc1	Mus musculus Wolf-Hirschhorn syndrome candidate 1 (human) (Whsc1), transcript variant 3, mRNA [NM_001177884]	NM_001177884
		Whsc2	Mus musculus Wolf-Hirschhorn syndrome candidate 2 (human) (Whsc2), mRNA [NM_011914]	NM_011914
		Wif1	Mus musculus Wnt inhibitory factor 1 (Wif1), mRNA [NM_011915]	NM_011915
		Wisp2	Mus musculus WNT1 inducible signaling pathway protein 2 (Wisp2), mRNA [NM_016873]	NM_016873
		Wnt3a	Mus musculus wingless-related MMTV integration site 3A (Wnt3a), mRNA [NM_009522]	NM_009522
		Wnt9a	Mus musculus wingless-type MMTV integration site 9A (Wnt9a), mRNA [NM_139298]	NM_139298
		Wt1	Mus musculus Wilms tumor 1 homolog (Wt1), mRNA [NM_144783]	NM_144783
		Wtap	Mus musculus Wilms' tumour 1-associating protein (Wtap), transcript variant 2, mRNA [NM_175394]	NM_175394
		Xbp1	Mus musculus X-box binding protein 1 (Xbp1), mRNA [NM_013842]	NM_013842
		Xlr3b	Mus musculus X-linked lymphocyte-regulated 3B (Xlr3b), mRNA [NM_001081643]	NM_001081643
		Xlr3b	Mus musculus X-linked lymphocyte-regulated 3B (Xlr3b), mRNA [NM_001081643]	NM_001081643
		Xlr4a	Mus musculus X-linked lymphocyte-regulated 4A (Xlr4a), mRNA [NM_001081642]	NM_001081642
		Xlr5c	Mus musculus X-linked lymphocyte-regulated 5C (Xlr5c), mRNA [NM_031493]	NM_031493
		Xpc	Mus musculus xeroderma pigmentosum, complementation group C (Xpc), mRNA [NM_009531]	NM_009531
		Xpr1	Mus musculus xenotropic and polytropic retrovirus receptor 1 (Xpr1), mRNA [NM_011273]	NM_011273
		Yipf6	Mus musculus Yip1 domain family, member 6 (Yipf6), mRNA [NM_207633]	NM_207633
		Ywhaq	Mus musculus tyrosine 3-monooxygenase/tryptophan 5-monooxygenase activation protein, theta polypeptide (Ywhaq), mRNA [NM_011739]	NM_011739
		Zbtb12	Mus musculus zinc finger and BTB domain containing 12 (Zbtb12), mRNA [NM_198886]	NM_198886
		Zbtb32	Mus musculus zinc finger and BTB domain containing 32 (Zbtb32), mRNA [NM_021397]	NM_021397
		Zbtb44	Mus musculus zinc finger and BTB domain containing 44 (Zbtb44), transcript variant a, mRNA [NM_001115130]	NM_001115130
		Zbtb48	Mus musculus zinc finger and BTB domain containing 48 (Zbtb48), mRNA [NM_133879]	NM_133879
		Zbtb5	Mus musculus zinc finger and BTB domain containing 5 (Zbtb5), transcript variant 1, mRNA [NM_001163284]	NM_001163284
		Zbtb8b	Mus musculus zinc finger and BTB domain containing 8b (Zbtb8b), mRNA [NM_153541]	NM_153541
		Zc3h6	Mus musculus zinc finger CCCH type containing 6 (Zc3h6), mRNA [NM_178404]	NM_178404
		Zdhhc17	Mus musculus zinc finger, DHHC domain containing 17 (Zdhhc17), mRNA [NM_172554]	NM_172554
		Zdhhc9	Mus musculus zinc finger, DHHC domain containing 9 (Zdhhc9), mRNA [NM_172465]	NM_172465
		Zfat	Mus musculus zinc finger and AT hook domain containing (Zfat), transcript variant 1, mRNA [NM_001145888]	NM_001145888
		Zfhx2	Mus musculus zinc finger homeobox 2 (Zfhx2), mRNA [NM_001039198]	NM_001039198
		Zfhx4	Mus musculus zinc finger homeodomain 4 (Zfhx4), mRNA [NM_030708]	NM_030708
		Zfp106	Mus musculus zinc finger protein 106 (Zfp106), mRNA [NM_011743]	NM_011743
		Zfp110	Mus musculus zinc finger protein 110 (Zfp110), mRNA [NM_022981]	NM_022981
		Zfp113	Mus musculus zinc finger protein 113 (Zfp113), mRNA [NM_019747]	NM_019747
		Zfp12	Mus musculus zinc finger protein 12 (Zfp12), mRNA [NM_177681]	NM_177681
		Zfp169	Mus musculus zinc finger protein 169 (Zfp169), transcript variant 1, mRNA [NM_026450]	NM_026450
		Zfp202	Mus musculus zinc finger protein 202 (Zfp202), mRNA [NM_030713]	NM_030713
		Zfp264	Mus musculus Kruppel-type zinc-finger protein ZNF264-like mRNA, complete sequence. [AF365933]	AF365933
		Zfp276	Mus musculus zinc finger protein (C2H2 type) 276 (Zfp276), mRNA [NM_020497]	NM_020497
		Zfp352	Mus musculus zinc finger protein 352 (Zfp352), mRNA [NM_153102]	NM_153102
		Zfp395	Mus musculus zinc finger protein 395 (Zfp395), mRNA [NM_199029]	NM_199029
		Zfp41	Mus musculus zinc finger protein 41 (Zfp41), transcript variant 1, mRNA [NM_011759]	NM_011759
		Zfp420	Mus musculus zinc finger protein 420 (Zfp420), mRNA [NM_172740]	NM_172740
		Zfp422-rs1	Mus musculus zinc finger protein 422, related sequence 1 (Zfp422-rs1), mRNA [NM_029952]	NM_029952
		Zfp462	Mus musculus zinc finger protein 462 (Zfp462), mRNA [NM_172867]	NM_172867
		Zfp467	Mus musculus zinc finger protein 467 (Zfp467), transcript variant 1, mRNA [NM_020589]	NM_020589
		Zfp503	Mus musculus zinc finger protein 503 (Zfp503), mRNA [NM_145459]	NM_145459
		Zfp51	Mus musculus zinc finger protein 51 (Zfp51), mRNA [NM_009558]	NM_009558
		Zfp513	Mus musculus zinc finger protein 513 (Zfp513), transcript variant 1, mRNA [NM_175311]	NM_175311
		Zfp534	Mus musculus zinc finger protein 534 (Zfp534), mRNA [NM_001127188]	NM_001127188
		Zfp54	Mus musculus zinc finger protein 54 (Zfp54), mRNA [NM_011760]	NM_011760
		Zfp551	Mus musculus zinc fingr protein 551 (Zfp551), mRNA [NM_001033820]	NM_001033820
		Zfp58	Mus musculus zinc finger protein 58 (Zfp58), mRNA [NM_001007575]	NM_001007575
		Zfp595	Mus musculus zinc finger protein 595 (Zfp595), mRNA [NM_177622]	NM_177622
		Zfp599	Mus musculus zinc finger protein 599 (Zfp599), mRNA [NM_181419]	NM_181419
		Zfp623	Mus musculus zinc finger protein 623 (Zfp623), mRNA [NM_030199]	NM_030199
		Zfp655	Mus musculus zinc finger protein 655 (Zfp655), transcript variant 2, mRNA [NM_001083958]	NM_001083958
		Zfp664	Mus musculus zinc finger protein 664 (Zfp664), mRNA [NM_001081750]	NM_001081750
		Zfp68	Mus musculus zinc finger protein 68 (Zfp68), transcript variant 1, mRNA [NM_013844]	NM_013844
		Zfp710	Mus musculus zinc finger protein 710 (Zfp710), transcript variant 1, mRNA [NM_175433]	NM_175433
		Zfp735	Mus musculus zinc finger protein 735 (Zfp735), mRNA [NM_001126489]	NM_001126489
		Zfp772	Mus musculus zinc finger protein 772 (Zfp772), mRNA [NM_145577]	NM_145577
		Zfp773	Mus musculus zinc finger protein 773 (Zfp773), mRNA [NM_029584]	NM_029584
		Zfp787	Mus musculus zinc finger protein 787 (Zfp787), mRNA [NM_001013012]	NM_001013012
		Zfp81	Mus musculus zinc finger protein 81 (Zfp81), mRNA [NM_207541]	NM_207541
		Zfp869	Mus musculus zinc finger protein 869 (Zfp869), transcript variant 1, mRNA [NM_001039967]	NM_001039967
		Zfp91	Mus musculus zinc finger protein 91 (Zfp91), mRNA [NM_053009]	NM_053009
		Zfp94	Mus musculus zinc finger protein 94 (Zfp94), mRNA [NM_009568]	NM_009568
		Zfpm2	Mus musculus zinc finger protein, multitype 2 (Zfpm2), mRNA [NM_011766]	NM_011766
		Zfy2	Mus musculus zinc finger protein 2, Y linked (Zfy2), mRNA [NM_009571]	NM_009571
		Zfyve16	Mus musculus zinc finger, FYVE domain containing 16 (Zfyve16), mRNA [NM_173392]	NM_173392
		Zfyve28	Mus musculus zinc finger, FYVE domain containing 28 (Zfyve28), mRNA [NM_001015039]	NM_001015039
		Zhx1	Mus musculus zinc fingers and homeoboxes 1 (Zhx1), transcript variant 2, mRNA [NM_001042438]	NM_001042438
		Zkscan16	Mus musculus zinc finger with KRAB and SCAN domains 16 (Zkscan16), mRNA [NM_001099323]	NM_001099323
		Zkscan4	Mus musculus zinc finger with KRAB and SCAN domains 4 (Zkscan4), mRNA [NM_001039115]	NM_001039115
		Zmym2	Mus musculus zinc finger, MYM-type 2 (Zmym2), mRNA [NM_029498]	NM_029498
		Zp1	Mus musculus zona pellucida glycoprotein 1 (Zp1), mRNA [NM_009580]	NM_009580
		Zrsr2	Mus musculus zinc finger (CCCH type), RNA binding motif and serine/arginine rich 2 (Zrsr2), transcript variant 1, mRNA [NM_009453]	NM_009453
		Zrsr2	Mus musculus zinc finger (CCCH type), RNA binding motif and serine/arginine rich 2 (Zrsr2), transcript variant 2, mRNA [NM_178794]	NM_178794
		Zscan21	Mus musculus zinc finger and SCAN domain containing 21 (Zscan21), transcript variant 1, mRNA [NM_011757]	NM_011757
		Zscan22	Mus musculus zinc finger and SCAN domain containing 22 (Zscan22), mRNA [NM_001001447]	NM_001001447
		Zscan4a	Mus musculus zinc finger and SCAN domain containing 4A (Zscan4a), non-coding RNA [NR_033707]	NR_033707
		Zscan4c	Mus musculus zinc finger and SCAN domain containing 4C (Zscan4c), mRNA [NM_001013765]	NM_001013765
		Zscan4f	Mus musculus zinc finger and SCAN domain containing 4F (Zscan4f), mRNA [NM_001110316]	NM_001110316
		Zswim3	Mus musculus zinc finger, SWIM domain containing 3 (Zswim3), mRNA [NM_178375]	NM_178375
		Zswim6	Mus musculus zinc finger, SWIM domain containing 6 (Zswim6), mRNA [NM_145456]	NM_145456
		Zzef1	Mus musculus zinc finger, ZZ-type with EF hand domain 1 (Zzef1), mRNA [NM_001045536]	NM_001045536
		Zzz3	Mus musculus zinc finger, ZZ domain containing 3 (Zzz3), transcript variant 2, mRNA [NM_001080755]	NM_001080755
List of genes significantly upregulated (≥2-fold) in 2T-p190-B-KO HSCs compared to 2T-WT HSCs; p ≤ 0.05.
