# Supplementary material for: p190-B RhoGAP and intracellular cytokine signals balance hematopoietic stem and progenitor cell self-renewal and differentiation
Source: Nat Commun. 2017 Feb 8;8:14382. doi: 10.1038/ncomms14382 (PMC5309857; doi:10.1038/ncomms14382)
Supplement: Supplementary Data 2 — Differential gene expression analysis; genes that are significantly down-regulated in p190-B-KO HSPCs [file ncomms14382-s3.xlsx]

## Sheet: Sheet1
Supplementary Data 2. Alphabetical List of Significantly downregulated Genes in p190-B-KO HSCs, Related to Figure 2
		Bnip3l	Mus musculus BCL2/adenovirus E1B interacting protein 3-like (Bnip3l), mRNA [NM_009761]	NM_009761
		A4gnt	Mus musculus alpha-1,4-N-acetylglucosaminyltransferase (A4gnt), mRNA [NM_001077424]	NM_001077424
		Aadat	Mus musculus aminoadipate aminotransferase (Aadat), mRNA [NM_011834]	NM_011834
		Abca16	Mus musculus ATP-binding cassette, sub-family A (ABC1), member 16 (Abca16), non-coding RNA [NR_024051]	NR_024051
		Abcg4	Mus musculus ATP-binding cassette, sub-family G (WHITE), member 4 (Abcg4), mRNA [NM_138955]	NM_138955
		Abhd15	Mus musculus abhydrolase domain containing 15 (Abhd15), mRNA [NM_026185]	NM_026185
		Abl1	Mus musculus c-abl oncogene 1, receptor tyrosine kinase (Abl1), transcript variant 1, mRNA [NM_001112703]	NM_001112703
		Abt1	Mus musculus activator of basal transcription 1 (Abt1), mRNA [NM_013924]	NM_013924
		Abtb2	Mus musculus ankyrin repeat and BTB (POZ) domain containing 2 (Abtb2), mRNA [NM_178890]	NM_178890
		Ace3	Mus musculus Ace3 mRNA for angiotensin converting enzyme-like 3, complete cds. [AB531024]	AB531024
		Acin1	Mus musculus apoptotic chromatin condensation inducer 1 (Acin1), transcript variant 2, mRNA [NM_023190]	NM_023190
		Acot10	Mus musculus acyl-CoA thioesterase 10 (Acot10), mRNA [NM_022816]	NM_022816
		Acvr1c	Mus musculus activin A receptor, type IC (Acvr1c), transcript variant 1, mRNA [NM_001111030]	NM_001111030
		Adam19	Mus musculus a disintegrin and metallopeptidase domain 19 (meltrin beta) (Adam19), mRNA [NM_009616]	NM_009616
		Adam23	Mus musculus a disintegrin and metallopeptidase domain 23 (Adam23), transcript variant 1, mRNA [NM_001177600]	NM_001177600
		Adam5	Mus musculus a disintegrin and metallopeptidase domain 5 (Adam5), mRNA [NM_007401]	NM_007401
		Adam6a	Mus musculus a disintegrin and metallopeptidase domain 6A (Adam6a), mRNA [NM_174885]	NM_174885
		Adamts15	Mus musculus a disintegrin-like and metallopeptidase (reprolysin type) with thrombospondin type 1 motif, 15 (Adamts15), mRNA [NM_001024139]	NM_001024139
		Adamts16	Mus musculus a disintegrin-like and metallopeptidase (reprolysin type) with thrombospondin type 1 motif, 16 (Adamts16), mRNA [NM_172053]	NM_172053
		Adamts8	Mus musculus a disintegrin-like and metallopeptidase (reprolysin type) with thrombospondin type 1 motif, 8 (Adamts8), mRNA [NM_013906]	NM_013906
		Adcy1	Mus musculus adenylate cyclase 1 (Adcy1), mRNA [NM_009622]	NM_009622
		Adcy5	Mus musculus adenylate cyclase 5 (Adcy5), mRNA [NM_001012765]	NM_001012765
		Add1	Mus musculus adducin 1 (alpha) (Add1), transcript variant 3, mRNA [NM_001102444]	NM_001102444
		Add1	Mus musculus adducin 1 (alpha) (Add1), transcript variant 3, mRNA [NM_001102444]	NM_001102444
		Adi1	Mus musculus acireductone dioxygenase 1 (Adi1), mRNA [NM_134052]	NM_134052
		Adipor1	Mus musculus adiponectin receptor 1 (Adipor1), mRNA [NM_028320]	NM_028320
		Adk	Mus musculus adenosine kinase (Adk), mRNA [NM_134079]	NM_134079
		Adpgk	Mus musculus ADP-dependent glucokinase (Adpgk), mRNA [NM_028121]	NM_028121
		Adra2c	Mus musculus adrenergic receptor, alpha 2c (Adra2c), mRNA [NM_007418]	NM_007418
		Aes	Mus musculus amino-terminal enhancer of split (Aes), mRNA [NM_010347]	NM_010347
		Agbl4	Mus musculus ATP/GTP binding protein-like 4 (Agbl4), transcript variant 1, mRNA [NM_030231]	NM_030231
		Agtpbp1	Mus musculus ATP/GTP binding protein 1 (Agtpbp1), transcript variant 1, mRNA [NM_023328]	NM_023328
		Ahsa2	Mus musculus AHA1, activator of heat shock protein ATPase homolog 2 (yeast) (Ahsa2), mRNA [NM_172391]	NM_172391
		Ahsp	Mus musculus alpha hemoglobin stabilizing protein (Ahsp), mRNA [NM_133245]	NM_133245
		Aida	Mus musculus axin interactor, dorsalization associated (Aida), mRNA [NM_181732]	NM_181732
		Aig1	Mus musculus androgen-induced 1 (Aig1), mRNA [NM_025446]	NM_025446
		Aim1l	Mus musculus absent in melanoma 1-like (Aim1l), mRNA [NM_001162970]	NM_001162970
		Aimp1	Mus musculus aminoacyl tRNA synthetase complex-interacting multifunctional protein 1 (Aimp1), mRNA [NM_007926]	NM_007926
		Aimp2	Mus musculus aminoacyl tRNA synthetase complex-interacting multifunctional protein 2 (Aimp2), transcript variant 1, mRNA [NM_001172146]	NM_001172146
		Airn	Mus musculus 12 days embryo male wolffian duct includes surrounding region cDNA, RIKEN full-length enriched library, clone:6720429I20 product:Mus musculus Air, mRNA sequence, full insert sequence. [AK032756]	AK032756
		Akap7	Mus musculus A kinase (PRKA) anchor protein 7 (Akap7), mRNA [NM_018747]	NM_018747
		Akr1c6	Mus musculus aldo-keto reductase family 1, member C6 (Akr1c6), mRNA [NM_030611]	NM_030611
		Akt1	Mus musculus thymoma viral proto-oncogene 1 (Akt1), transcript variant 1, mRNA [NM_009652]	NM_009652
		Aldoart2	Mus musculus aldolase 1 A retrogene 2 (Aldoart2), non-coding RNA [NR_003959]	NR_003959
		Alg6	Mus musculus asparagine-linked glycosylation 6 homolog (yeast, alpha-1,3,-glucosyltransferase) (Alg6), mRNA [NM_001081264]	NM_001081264
		Alg8	Mus musculus asparagine-linked glycosylation 8 homolog (yeast, alpha-1,3-glucosyltransferase) (Alg8), mRNA [NM_199035]	NM_199035
		Alk	Mus musculus anaplastic lymphoma kinase (Alk), mRNA [NM_007439]	NM_007439
		Ambn	Mus musculus ameloblastin (Ambn), mRNA [NM_009664]	NM_009664
		Anapc11	Mus musculus anaphase promoting complex subunit 11 (Anapc11), transcript variant 1, mRNA [NM_001038230]	NM_001038230
		Anapc16	Mus musculus anaphase promoting complex subunit 16 (Anapc16), mRNA [NM_025514]	NM_025514
		Angptl1	Mus musculus angiopoietin-like 1 (Angptl1), mRNA [NM_028333]	NM_028333
		Angptl7	Mus musculus angiopoietin-like 7 (Angptl7), mRNA [NM_001039554]	NM_001039554
		Ank	Mus musculus progressive ankylosis (Ank), mRNA [NM_020332]	NM_020332
		Ank3	Mus musculus ankyrin 3, epithelial (Ank3), transcript variant 2, mRNA [NM_146005]	NM_146005
		Ankrd11	Mus musculus ankyrin repeat domain 11 (Ankrd11), mRNA [NM_001081379]	NM_001081379
		Ankrd29	Mus musculus ankyrin repeat domain 29 (Ankrd29), mRNA [NM_001190371]	NM_001190371
		Ankrd36	Mus musculus ankyrin repeat domain 36 (Ankrd36), mRNA [NM_023816]	NM_023816
		Ankrd46	Mus musculus ankyrin repeat domain 46 (Ankrd46), mRNA [NM_175134]	NM_175134
		Ankrd58	Mus musculus ankyrin repeat domain 58 (Ankrd58), mRNA [NM_173779]	NM_173779
		Ap1ar	Mus musculus adaptor-related protein complex 1 associated regulatory protein (Ap1ar), mRNA [NM_145964]	NM_145964
		Ap1m1	Mus musculus adaptor-related protein complex AP-1, mu subunit 1 (Ap1m1), mRNA [NM_007456]	NM_007456
		Ap1s1	Mus musculus adaptor protein complex AP-1, sigma 1 (Ap1s1), mRNA [NM_007457]	NM_007457
		Ap2m1	Mus musculus adaptor protein complex AP-2, mu1 (Ap2m1), mRNA [NM_009679]	NM_009679
		Ap3b2	Mus musculus adaptor-related protein complex 3, beta 2 subunit (Ap3b2), mRNA [NM_021492]	NM_021492
		Apip	Mus musculus APAF1 interacting protein (Apip), mRNA [NM_019735]	NM_019735
		Apitd1	Mus musculus apoptosis-inducing, TAF9-like domain 1 (Apitd1), mRNA [NM_027263]	NM_027263
		Apln	Mus musculus apelin (Apln), mRNA [NM_013912]	NM_013912
		Apob	Mus musculus apolipoprotein B (Apob), mRNA [NM_009693]	NM_009693
		Apob	Mus musculus apolipoprotein B (Apob), mRNA [NM_009693]	NM_009693
		Apol10c	PREDICTED: Mus musculus predicted gene, EG545115 (EG545115), mRNA [XM_619334]	XM_619334
		Apon	Mus musculus apolipoprotein N (Apon), mRNA [NM_133996]	NM_133996
		Appbp2	Mus musculus amyloid beta precursor protein (cytoplasmic tail) binding protein 2 (Appbp2), mRNA [NM_025825]	NM_025825
		Aqp11	Mus musculus aquaporin 11 (Aqp11), mRNA [NM_175105]	NM_175105
		Aqp4	Mus musculus aquaporin 4 (Aqp4), mRNA [NM_009700]	NM_009700
		Arfgef2	Mus musculus ADP-ribosylation factor guanine nucleotide-exchange factor 2 (brefeldin A-inhibited) (Arfgef2), mRNA [NM_001085495]	NM_001085495
		Arfip2	Mus musculus ADP-ribosylation factor interacting protein 2 (Arfip2), mRNA [NM_029802]	NM_029802
		Arglu1	Mus musculus arginine and glutamate rich 1 (Arglu1), mRNA [NM_176849]	NM_176849
		Arhgap23	Mus musculus Rho GTPase activating protein 23 (Arhgap23), mRNA [NM_021493]	NM_021493
		Arhgap29	Mus musculus Rho GTPase activating protein 29 (Arhgap29), mRNA [NM_172525]	NM_172525
		Arhgef6	Mus musculus Rac/Cdc42 guanine nucleotide exchange factor (GEF) 6 (Arhgef6), mRNA [NM_152801]	NM_152801
		Arhgef9	Mus musculus CDC42 guanine nucleotide exchange factor (GEF) 9 (Arhgef9), mRNA [NM_001033329]	NM_001033329
		Arid3a	Mus musculus AT rich interactive domain 3A (BRIGHT-like) (Arid3a), mRNA [NM_007880]	NM_007880
		Arid3b	Mus musculus AT rich interactive domain 3B (BRIGHT-like) (Arid3b), mRNA [NM_019689]	NM_019689
		Arid5a	Mus musculus AT rich interactive domain 5A (MRF1-like) (Arid5a), transcript variant 1, mRNA [NM_001172205]	NM_001172205
		Arih1	Mus musculus ariadne ubiquitin-conjugating enzyme E2 binding protein homolog 1 (Drosophila) (Arih1), mRNA [NM_019927]	NM_019927
		Arl4c	Mus musculus ADP-ribosylation factor-like 4C (Arl4c), mRNA [NM_177305]	NM_177305
		Arl4d	Mus musculus ADP-ribosylation factor-like 4D (Arl4d), mRNA [NM_025404]	NM_025404
		Arl8a	Mus musculus ADP-ribosylation factor-like 8A (Arl8a), mRNA [NM_026823]	NM_026823
		Armc2	Mus musculus armadillo repeat containing 2 (Armc2), mRNA [NM_001034858]	NM_001034858
		Armc2	Mus musculus armadillo repeat containing 2 (Armc2), mRNA [NM_001034858]	NM_001034858
		Arpc3	Mus musculus actin related protein 2/3 complex, subunit 3 (Arpc3), mRNA [NM_019824]	NM_019824
		Arrdc1	Mus musculus arrestin domain containing 1 (Arrdc1), transcript variant 2, mRNA [NM_178408]	NM_178408
		Arrdc4	Mus musculus arrestin domain containing 4 (Arrdc4), transcript variant 2, mRNA [NM_025549]	NM_025549
		Art1	Mus musculus ADP-ribosyltransferase 1 (Art1), mRNA [NM_009710]	NM_009710
		Asb14	Mus musculus ankyrin repeat and SOCS box-containing 14 (Asb14), transcript variant 1, mRNA [NM_001170748]	NM_001170748
		Ascl4	Mus musculus achaete-scute complex homolog 4 (Drosophila) (Ascl4), mRNA [NM_001163614]	NM_001163614
		Asgr1	Mus musculus asialoglycoprotein receptor 1 (Asgr1), mRNA [NM_009714]	NM_009714
		Asph	Mus musculus aspartate-beta-hydroxylase (Asph), transcript variant 1, mRNA [NM_023066]	NM_023066
		Ass1	Mus musculus argininosuccinate synthetase 1 (Ass1), mRNA [NM_007494]	NM_007494
		Astl	Mus musculus astacin-like metalloendopeptidase (M12 family) (Astl), mRNA [NM_172539]	NM_172539
		Astn2	Mus musculus astrotactin 2 (Astn2), transcript variant 2, mRNA [NM_207109]	NM_207109
		Asxl2	Mus musculus additional sex combs like 2 (Drosophila) (Asxl2), mRNA [NM_172421]	NM_172421
		Atad3a	Mus musculus ATPase family, AAA domain containing 3A (Atad3a), nuclear gene encoding mitochondrial protein, mRNA [NM_179203]	NM_179203
		Atf7ip	Mus musculus activating transcription factor 7 interacting protein (Atf7ip), mRNA [NM_019426]	NM_019426
		Atg16l2	Mus musculus autophagy related 16 like 2 (S. cerevisiae) (Atg16l2), mRNA [NM_001111111]	NM_001111111
		Atg16l2	Mus musculus autophagy related 16 like 2 (S. cerevisiae) (Atg16l2), mRNA [NM_001111111]	NM_001111111
		Atl1	Mus musculus atlastin GTPase 1 (Atl1), mRNA [NM_178628]	NM_178628
		Atl2	Mus musculus atlastin GTPase 2 (Atl2), transcript variant 1, mRNA [NM_019717]	NM_019717
		Atp11a	Mus musculus ATPase, class VI, type 11A (Atp11a), mRNA [NM_015804]	NM_015804
		Atp13a4	Mus musculus ATPase type 13A4 (Atp13a4), transcript variant 1, mRNA [NM_001164612]	NM_001164612
		Atp1a1	Mus musculus ATPase, Na+/K+ transporting, alpha 1 polypeptide (Atp1a1), mRNA [NM_144900]	NM_144900
		Atp2a1	Mus musculus ATPase, Ca++ transporting, cardiac muscle, fast twitch 1 (Atp2a1), mRNA [NM_007504]	NM_007504
		Atp2c2	Mus musculus ATPase, Ca++ transporting, type 2C, member 2 (Atp2c2), mRNA [NM_026922]	NM_026922
		Atp5o	Mus musculus ATP synthase, H+ transporting, mitochondrial F1 complex, O subunit (Atp5o), nuclear gene encoding mitochondrial protein, mRNA [NM_138597]	NM_138597
		Atp8a2	Mus musculus ATPase, aminophospholipid transporter-like, class I, type 8A, member 2 (Atp8a2), mRNA [NM_015803]	NM_015803
		Atpbd4	Mus musculus ATP binding domain 4 (Atpbd4), mRNA [NM_025675]	NM_025675
		Atxn7l1	Mus musculus ataxin 7-like 1 (Atxn7l1), transcript variant 1, mRNA [NM_001033436]	NM_001033436
		Atxn7l2	Mus musculus ataxin 7-like 2 (Atxn7l2), mRNA [NM_175183]	NM_175183
		Auts2	Mus musculus autism susceptibility candidate 2 (Auts2), mRNA [NM_177047]	NM_177047
		Avpr2	Mus musculus arginine vasopressin receptor 2 (Avpr2), mRNA [NM_019404]	NM_019404
		B3gnt3	Mus musculus UDP-GlcNAc:betaGal beta-1,3-N-acetylglucosaminyltransferase 3 (B3gnt3), mRNA [NM_028189]	NM_028189
		B3gnt4	Mus musculus UDP-GlcNAc:betaGal beta-1,3-N-acetylglucosaminyltransferase 4 (B3gnt4), mRNA [NM_198611]	NM_198611
		Baz1a	Mus musculus bromodomain adjacent to zinc finger domain 1A (Baz1a), mRNA [NM_013815]	NM_013815
		Baz1b	Mus musculus bromodomain adjacent to zinc finger domain, 1B (Baz1b), mRNA [NM_011714]	NM_011714
		Bbs2	Mus musculus Bardet-Biedl syndrome 2 (human) (Bbs2), mRNA [NM_026116]	NM_026116
		Bcan	Mus musculus brevican (Bcan), transcript variant 1, mRNA [NM_007529]	NM_007529
		Bcar1	Mus musculus breast cancer anti-estrogen resistance 1 (Bcar1), mRNA [NM_009954]	NM_009954
		Bcas1	Mus musculus breast carcinoma amplified sequence 1 (Bcas1), transcript variant 1, mRNA [NM_029815]	NM_029815
		Bcat1	Mus musculus branched chain aminotransferase 1, cytosolic (Bcat1), transcript variant 2, mRNA [NM_007532]	NM_007532
		Bccip	Mus musculus BRCA2 and CDKN1A interacting protein (Bccip), mRNA [NM_025392]	NM_025392
		Bcl2a1d	Mus musculus B-cell leukemia/lymphoma 2 related protein A1d (Bcl2a1d), mRNA [NM_007536]	NM_007536
		Bcl2l14	Mus musculus BCL2-like 14 (apoptosis facilitator) (Bcl2l14), mRNA [NM_025778]	NM_025778
		Bend3	Mus musculus BEN domain containing 3 (Bend3), mRNA [NM_199028]	NM_199028
		Bend5	Mus musculus BEN domain containing 5 (Bend5), transcript variant 1, mRNA [NM_026279]	NM_026279
		Bex2	Mus musculus brain expressed X-linked 2 (Bex2), mRNA [NM_009749]	NM_009749
		Bhlhb9	Mus musculus basic helix-loop-helix domain containing, class B9 (Bhlhb9), transcript variant 1, mRNA [NM_198161]	NM_198161
		Bin3	Mus musculus bridging integrator 3 (Bin3), mRNA [NM_021328]	NM_021328
		Bmp4	Mus musculus bone morphogenetic protein 4 (Bmp4), mRNA [NM_007554]	NM_007554
		Bmyc	Mus musculus brain expressed myelocytomatosis oncogene (Bmyc), mRNA [NM_023326]	NM_023326
		Bnip3l	Mus musculus BCL2/adenovirus E1B interacting protein 3-like (Bnip3l), mRNA [NM_009761]	NM_009761
		Brd2	Mus musculus bromodomain containing 2 (Brd2), transcript variant 1, mRNA [NM_010238]	NM_010238
		Brwd1	bromodomain and WD repeat domain containing 1 Gene [Source:MGI (curated);Acc:MGI:1890651] [ENSMUST00000113829]	AK086927
		Bsph1	Mus musculus binder of sperm protein homolog 1 (Bsph1), mRNA [NM_001033418]	NM_001033418
		Bsx	Mus musculus brain specific homeobox (Bsx), mRNA [NM_178245]	NM_178245
		Btd	Mus musculus biotinidase (Btd), mRNA [NM_025295]	NM_025295
		Btk	Mus musculus Bruton agammaglobulinemia tyrosine kinase (Btk), mRNA [NM_013482]	NM_013482
		Bud31	BUD31 homolog (yeast) Gene [Source:MGI Symbol;Acc:MGI:2141291] [ENSMUST00000116453]	XM_001473695
		Bzw2	Mus musculus basic leucine zipper and W2 domains 2 (Bzw2), mRNA [NM_025840]	NM_025840
		C1qbp	Mus musculus complement component 1, q subcomponent binding protein (C1qbp), nuclear gene encoding mitochondrial protein, mRNA [NM_007573]	NM_007573
		C1qtnf7	C1q and tumor necrosis factor related protein 7 Gene [Source:MGI (curated);Acc:MGI:1925911] [ENSMUST00000076939]	BC090967
		C2cd4c	Mus musculus C2 calcium-dependent domain containing 4C (C2cd4c), transcript variant 1, mRNA [NM_198614]	NM_198614
		C8a	Mus musculus complement component 8, alpha polypeptide (C8a), mRNA [NM_146148]	NM_146148
		Cab39l	Mus musculus calcium binding protein 39-like (Cab39l), mRNA [NM_026908]	NM_026908
		Cabyr	Mus musculus calcium-binding tyrosine-(Y)-phosphorylation regulated (fibrousheathin 2) (Cabyr), transcript variant 1, mRNA [NM_027687]	NM_027687
		Calcr	Mus musculus calcitonin receptor (Calcr), transcript variant 1b, mRNA [NM_007588]	NM_007588
		Camk1	Mus musculus calcium/calmodulin-dependent protein kinase I (Camk1), mRNA [NM_133926]	NM_133926
		Camk4	Mus musculus calcium/calmodulin-dependent protein kinase IV (Camk4), mRNA [NM_009793]	NM_009793
		Capn6	Mus musculus calpain 6 (Capn6), mRNA [NM_007603]	NM_007603
		Capza1	Mus musculus capping protein (actin filament) muscle Z-line, alpha 1 (Capza1), mRNA [NM_009797]	NM_009797
		Car6	Mus musculus carbonic anhydrase 6 (Car6), mRNA [NM_009802]	NM_009802
		Carkd	Mus musculus carbohydrate kinase domain containing (Carkd), transcript variant 1, mRNA [NM_026995]	NM_026995
		Casp1	Mus musculus caspase 1 (Casp1), mRNA [NM_009807]	NM_009807
		Casp8ap2	Mus musculus caspase 8 associated protein 2 (Casp8ap2), transcript variant 1, mRNA [NM_011997]	NM_011997
		Casp9	Mus musculus caspase 9 (Casp9), mRNA [NM_015733]	NM_015733
		Cav2	Mus musculus caveolin 2 (Cav2), mRNA [NM_016900]	NM_016900
		Cav2	Mus musculus caveolin 2 (Cav2), mRNA [NM_016900]	NM_016900
		Cbr2	Mus musculus carbonyl reductase 2 (Cbr2), mRNA [NM_007621]	NM_007621
		Ccbe1	Mus musculus collagen and calcium binding EGF domains 1 (Ccbe1), mRNA [NM_178793]	NM_178793
		Ccdc107	Mus musculus coiled-coil domain containing 107 (Ccdc107), mRNA [NM_001037913]	NM_001037913
		Ccdc11	Mus musculus coiled-coil domain containing 11 (Ccdc11), transcript variant 1, mRNA [NM_028948]	NM_028948
		Ccdc114	Mus musculus coiled-coil domain containing 114 (Ccdc114), mRNA [NM_001033243]	NM_001033243
		Ccdc144b	Mus musculus coiled-coil domain containing 144B (Ccdc144b), mRNA [NM_178418]	NM_178418
		Ccdc148	Mus musculus coiled-coil domain containing 148 (Ccdc148), mRNA [NM_001001178]	NM_001001178
		Ccdc155	Mus musculus coiled-coil domain containing 155 (Ccdc155), mRNA [NM_201374]	NM_201374
		Ccdc27	Mus musculus coiled-coil domain containing 27 (Ccdc27), mRNA [NM_001033455]	NM_001033455
		Ccdc47	Mus musculus coiled-coil domain containing 47 (Ccdc47), mRNA [NM_026009]	NM_026009
		Ccdc55	Mus musculus coiled-coil domain containing 55 (Ccdc55), mRNA [NM_001012309]	NM_001012309
		Ccdc6	Mus musculus coiled-coil domain containing 6 (Ccdc6), mRNA [NM_001111121]	NM_001111121
		Ccdc68	Mus musculus coiled-coil domain containing 68 (Ccdc68), mRNA [NM_201362]	NM_201362
		Ccdc70	Mus musculus coiled-coil domain containing 70 (Ccdc70), mRNA [NM_026459]	NM_026459
		Cchcr1	Mus musculus coiled-coil alpha-helical rod protein 1 (Cchcr1), mRNA [NM_146248]	NM_146248
		Ccl27a	Mus musculus chemokine (C-C motif) ligand 27A (Ccl27a), transcript variant 1, mRNA [NM_001048179]	NM_001048179
		Ccnb2-ps	PREDICTED: Mus musculus similar to cyclin B2 (LOC675332), misc RNA [XR_030523]	XR_030523
		Ccnd1	Mus musculus cyclin D1 (Ccnd1), mRNA [NM_007631]	NM_007631
		Ccng1	Mus musculus cyclin G1 (Ccng1), mRNA [NM_009831]	NM_009831
		Ccnk	Mus musculus cyclin K (Ccnk), mRNA [NM_009832]	NM_009832
		Ccnyl1	Mus musculus cyclin Y-like 1 (Ccnyl1), mRNA [NM_001097644]	NM_001097644
		Ccr3	Mus musculus chemokine (C-C motif) receptor 3 (Ccr3), mRNA [NM_009914]	NM_009914
		Cd14	Mus musculus CD14 antigen (Cd14), mRNA [NM_009841]	NM_009841
		Cd209d	Mus musculus CD209d antigen (Cd209d), mRNA [NM_130904]	NM_130904
		Cd247	Mus musculus CD247 antigen (Cd247), transcript variant kappa, mRNA [NM_001113394]	NM_001113394
		Cd2ap	Mus musculus CD2-associated protein (Cd2ap), mRNA [NM_009847]	NM_009847
		Cd36	Mus musculus CD36 antigen (Cd36), transcript variant 2, mRNA [NM_007643]	NM_007643
		Cd55	Mus musculus CD55 antigen (Cd55), mRNA [NM_010016]	NM_010016
		Cd59b	Mus musculus CD59b antigen (Cd59b), mRNA [NM_181858]	NM_181858
		Cd68	Mus musculus CD68 antigen (Cd68), mRNA [NM_009853]	NM_009853
		Cd81	Mus musculus CD81 antigen (Cd81), mRNA [NM_133655]	NM_133655
		Cd82	Mus musculus CD82 antigen (Cd82), transcript variant 1, mRNA [NM_007656]	NM_007656
		Cd86	Mus musculus CD86 antigen (Cd86), mRNA [NM_019388]	NM_019388
		Cd8a	Mus musculus CD8 antigen, alpha chain (Cd8a), transcript variant 2, mRNA [NM_009857]	NM_009857
		Cda	Mus musculus cytidine deaminase (Cda), mRNA [NM_028176]	NM_028176
		Cdc14a	Mus musculus CDC14 cell division cycle 14 homolog A (S. cerevisiae) (Cdc14a), transcript variant 2, mRNA [NM_001173553]	NM_001173553
		Cdc25b	Mus musculus cell division cycle 25 homolog B (S. pombe) (Cdc25b), transcript variant 1, mRNA [NM_023117]	NM_023117
		Cdc34	Mus musculus cell division cycle 34 homolog (S. cerevisiae) (Cdc34), mRNA [NM_177613]	NM_177613
		Cdc42bpg	Mus musculus CDC42 binding protein kinase gamma (DMPK-like) (Cdc42bpg), mRNA [NM_001033342]	NM_001033342
		Cdc42ep5	Mus musculus CDC42 effector protein (Rho GTPase binding) 5 (Cdc42ep5), mRNA [NM_021454]	NM_021454
		Cdc42se1	Mus musculus CDC42 small effector 1 (Cdc42se1), transcript variant 1, mRNA [NM_172395]	NM_172395
		Cdc42se2	Mus musculus CDC42 small effector 2 (Cdc42se2), mRNA [NM_178626]	NM_178626
		Cdh1	Mus musculus cadherin 1 (Cdh1), mRNA [NM_009864]	NM_009864
		Cdh12	Mus musculus cadherin 12 (Cdh12), mRNA [NM_001008420]	NM_001008420
		Cdh22	Mus musculus cadherin 22 (Cdh22), mRNA [NM_174988]	NM_174988
		Cdk14	Mus musculus cyclin-dependent kinase 14 (Cdk14), mRNA [NM_011074]	NM_011074
		Cdk5r1	Mus musculus cyclin-dependent kinase 5, regulatory subunit 1 (p35) (Cdk5r1), mRNA [NM_009871]	NM_009871
		Cdk5rap2	CDK5 regulatory subunit associated protein 2 Gene [Source:MGI (curated);Acc:MGI:2384875] [ENSMUST00000144099]	BQ934374
		Cdkn2a	Mus musculus cyclin-dependent kinase inhibitor 2A (Cdkn2a), transcript variant 1, mRNA [NM_009877]	NM_009877
		Cdkn2a	Mus musculus cyclin-dependent kinase inhibitor 2A (Cdkn2a), transcript variant 1, mRNA [NM_009877]	NM_009877
		Cdv3	Mus musculus carnitine deficiency-associated gene expressed in ventricle 3 (Cdv3), transcript variant 3, mRNA [NM_001134426]	NM_001134426
		Cdx2	Mus musculus caudal type homeobox 2 (Cdx2), mRNA [NM_007673]	NM_007673
		Cela2a	Mus musculus chymotrypsin-like elastase family, member 2A (Cela2a), mRNA [NM_007919]	NM_007919
		Celf3	Mus musculus VCUGBP, Elav-like family member 3 (Celf3), mRNA [NM_172434]	NM_172434
		Celf4	Mus musculus CUGBP, Elav-like family member 4 (Celf4), transcript variant 1, mRNA [NM_001146292]	NM_001146292
		Celf5	Mus musculus CUGBP, Elav-like family member 5 (Celf5), mRNA [NM_176954]	NM_176954
		Cenpk	Mus musculus centromere protein K (Cenpk), transcript variant 1, mRNA [NM_021790]	NM_021790
		Cfh	Mus musculus complement component factor h (Cfh), mRNA [NM_009888]	NM_009888
		Cfhr1	Mus musculus complement factor H-related 1 (Cfhr1), mRNA [NM_015780]	NM_015780
		Cfp	Mus musculus complement factor properdin (Cfp), mRNA [NM_008823]	NM_008823
		Cgrrf1	Mus musculus cell growth regulator with ring finger domain 1 (Cgrrf1), mRNA [NM_026832]	NM_026832
		Chat	Mus musculus choline acetyltransferase (Chat), mRNA [NM_009891]	NM_009891
		Chd1l	Mus musculus chromodomain helicase DNA binding protein 1-like (Chd1l), mRNA [NM_026539]	NM_026539
		Chd2	Mus musculus chromodomain helicase DNA binding protein 2 (Chd2), mRNA [NM_001081345]	NM_001081345
		Chic1	Mus musculus cysteine-rich hydrophobic domain 1 (Chic1), mRNA [NM_009767]	NM_009767
		Chmp4c	Mus musculus chromatin modifying protein 4C (Chmp4c), mRNA [NM_025519]	NM_025519
		Chpt1	Mus musculus choline phosphotransferase 1 (Chpt1), transcript variant 2, mRNA [NM_144807]	NM_144807
		Chrd	Mus musculus chordin (Chrd), mRNA [NM_009893]	NM_009893
		Chrdl1	Mus musculus chordin-like 1 (Chrdl1), transcript variant 2, mRNA [NM_031258]	NM_031258
		Chrna5	Mus musculus cholinergic receptor, nicotinic, alpha polypeptide 5 (Chrna5), mRNA [NM_176844]	NM_176844
		Chrnb1	Mus musculus cholinergic receptor, nicotinic, beta polypeptide 1 (muscle) (Chrnb1), mRNA [NM_009601]	NM_009601
		Chst10	Mus musculus carbohydrate sulfotransferase 10 (Chst10), mRNA [NM_145142]	NM_145142
		Cib3	Mus musculus calcium and integrin binding family member 3 (Cib3), mRNA [NM_001080812]	NM_001080812
		Cidec	Mus musculus cell death-inducing DFFA-like effector c (Cidec), mRNA [NM_178373]	NM_178373
		Clasp1	Mus musculus CLIP associating protein 1 (Clasp1), transcript variant 1, mRNA [NM_001081276]	NM_001081276
		Clca5	Mus musculus chloride channel calcium activated 5 (Clca5), mRNA [NM_178697]	NM_178697
		Clec18a	Mus musculus C-type lectin domain family 18, member A (Clec18a), mRNA [NM_181549]	NM_181549
		Clec3a	Mus musculus C-type lectin domain family 3, member a (Clec3a), mRNA [NM_001007223]	NM_001007223
		Clic4	Mus musculus chloride intracellular channel 4 (mitochondrial) (Clic4), nuclear gene encoding mitochondrial protein, mRNA [NM_013885]	NM_013885
		Clip3	Mus musculus CAP-GLY domain containing linker protein 3 (Clip3), mRNA [NM_001081114]	NM_001081114
		Clip4	Mus musculus CAP-GLY domain containing linker protein family, member 4 (Clip4), transcript variant 1, mRNA [NM_030179]	NM_030179
		Clk2	Mus musculus CDC-like kinase 2 (Clk2), transcript variant 1, mRNA [NM_007712]	NM_007712
		Clpp	Mus musculus caseinolytic peptidase, ATP-dependent, proteolytic subunit homolog (E. coli) (Clpp), mRNA [NM_017393]	NM_017393
		Clrn1	Mus musculus clarin 1 (Clrn1), transcript variant 1, mRNA [NM_153384]	NM_153384
		Clta	Mus musculus clathrin, light polypeptide (Lca) (Clta), transcript variant 3, mRNA [NM_016760]	NM_016760
		Clvs1	Mus musculus clavesin 1 (Clvs1), mRNA [NM_028940]	NM_028940
		Clvs2	Mus musculus clavesin 2 (Clvs2), mRNA [NM_175448]	NM_175448
		Cmtm2b	Mus musculus CKLF-like MARVEL transmembrane domain containing 2B (Cmtm2b), mRNA [NM_028524]	NM_028524
		Cmya5	Mus musculus cardiomyopathy associated 5 (Cmya5), mRNA [NM_023821]	NM_023821
		Cnn3	Mus musculus calponin 3, acidic (Cnn3), mRNA [NM_028044]	NM_028044
		Cnot1	Mus musculus CCR4-NOT transcription complex, subunit 1 (Cnot1), transcript variant 1, mRNA [NM_153164]	NM_153164
		Cnot2	Mus musculus CCR4-NOT transcription complex, subunit 2 (Cnot2), transcript variant 1, mRNA [NM_001037846]	NM_001037846
		Cnp	Mus musculus 2',3'-cyclic nucleotide 3' phosphodiesterase (Cnp), transcript variant 2, mRNA [NM_009923]	NM_009923
		Coasy	Mus musculus Coenzyme A synthase (Coasy), nuclear gene encoding mitochondrial protein, mRNA [NM_027896]	NM_027896
		Cog5	Mus musculus component of oligomeric golgi complex 5 (Cog5), mRNA [NM_001163126]	NM_001163126
		Cog6	Mus musculus component of oligomeric golgi complex 6 (Cog6), mRNA [NM_026225]	NM_026225
		Col25a1	Mus musculus collagen, type XXV, alpha 1 (Col25a1), transcript variant 2, mRNA [NM_198711]	NM_198711
		Col4a1	Mus musculus collagen, type IV, alpha 1 (Col4a1), mRNA [NM_009931]	NM_009931
		Commd6	Mus musculus COMM domain containing 6 (Commd6), transcript variant 1, mRNA [NM_001033132]	NM_001033132
		Copg2	Mus musculus coatomer protein complex, subunit gamma 2 (Copg2), mRNA [NM_017478]	NM_017478
		Cox7b	Mus musculus cytochrome c oxidase subunit VIIb (Cox7b), nuclear gene encoding mitochondrial protein, mRNA [NM_025379]	NM_025379
		Cox8b	Mus musculus cytochrome c oxidase, subunit VIIIb (Cox8b), nuclear gene encoding mitochondrial protein, mRNA [NM_007751]	NM_007751
		Cp	Mus musculus ceruloplasmin (Cp), transcript variant 2, mRNA [NM_007752]	NM_007752
		Cpne1	Mus musculus copine I (Cpne1), transcript variant 1, mRNA [NM_170588]	NM_170588
		Cpvl	Mus musculus carboxypeptidase, vitellogenic-like (Cpvl), mRNA [NM_027749]	NM_027749
		Cr1l	Mus musculus complement component (3b/4b) receptor 1-like (Cr1l), mRNA [NM_013499]	NM_013499
		Crebzf	Mus musculus CREB/ATF bZIP transcription factor (Crebzf), mRNA [NM_145151]	NM_145151
		Crem	Mus musculus cAMP responsive element modulator (Crem), transcript variant 3, mRNA [NM_013498]	NM_013498
		Crisp2	Mus musculus cysteine-rich secretory protein 2 (Crisp2), mRNA [NM_009420]	NM_009420
		Crlf1	Mus musculus cytokine receptor-like factor 1 (Crlf1), mRNA [NM_018827]	NM_018827
		Crygb	Mus musculus crystallin, gamma B (Crygb), mRNA [NM_144761]	NM_144761
		Cryzl1	Mus musculus crystallin, zeta (quinone reductase)-like 1 (Cryzl1), mRNA [NM_133679]	NM_133679
		Csf1	Mus musculus colony stimulating factor 1 (macrophage) (Csf1), transcript variant 3, mRNA [NM_001113530]	NM_001113530
		Csf1r	Mus musculus colony stimulating factor 1 receptor (Csf1r), mRNA [NM_001037859]	NM_001037859
		Csf2	Mus musculus colony stimulating factor 2 (granulocyte-macrophage) (Csf2), mRNA [NM_009969]	NM_009969
		Csmd1	Mus musculus CUB and Sushi multiple domains 1 (Csmd1), mRNA [NM_053171]	NM_053171
		Csn2	Mus musculus casein beta (Csn2), mRNA [NM_009972]	NM_009972
		Csn3	casein kappa Gene [Source:MGI (curated);Acc:MGI:107461] [ENSMUST00000001667]	AK085710
		Csn3	casein kappa Gene [Source:MGI (curated);Acc:MGI:107461] [ENSMUST00000113267]	AK021350
		Csnk1e	Mus musculus casein kinase 1, epsilon (Csnk1e), mRNA [NM_013767]	NM_013767
		Csrp2bp	Mus musculus cysteine and glycine-rich protein 2 binding protein (Csrp2bp), transcript variant 1, mRNA [NM_181417]	NM_181417
		Ctdspl	Mus musculus CTD (carboxy-terminal domain, RNA polymerase II, polypeptide A) small phosphatase-like (Ctdspl), mRNA [NM_133710]	NM_133710
		Ctnnal1	Mus musculus catenin (cadherin associated protein), alpha-like 1 (Ctnnal1), mRNA [NM_018761]	NM_018761
		Ctsb	Mus musculus cathepsin B (Ctsb), mRNA [NM_007798]	NM_007798
		Ctsw	Mus musculus cathepsin W (Ctsw), mRNA [NM_009985]	NM_009985
		Cttn	Mus musculus cortactin (Cttn), mRNA [NM_007803]	NM_007803
		Cttnbp2nl	Mus musculus CTTNBP2 N-terminal like (Cttnbp2nl), transcript variant 1, mRNA [NM_030249]	NM_030249
		Cubn	Mus musculus cubilin (intrinsic factor-cobalamin receptor) (Cubn), mRNA [NM_001081084]	NM_001081084
		Cxcl1	Mus musculus chemokine (C-X-C motif) ligand 1 (Cxcl1), mRNA [NM_008176]	NM_008176
		Cxcl12	Mus musculus chemokine (C-X-C motif) ligand 12 (Cxcl12), transcript variant 1, mRNA [NM_021704]	NM_021704
		Cyp1b1	Mus musculus cytochrome P450, family 1, subfamily b, polypeptide 1 (Cyp1b1), mRNA [NM_009994]	NM_009994
		Cyp27b1	Mus musculus cytochrome P450, family 27, subfamily b, polypeptide 1 (Cyp27b1), nuclear gene encoding mitochondrial protein, mRNA [NM_010009]	NM_010009
		Cyp2c54	Mus musculus cytochrome P450, family 2, subfamily c, polypeptide 54 (Cyp2c54), mRNA [NM_206537]	NM_206537
		Cyp2d9	Mus musculus cytochrome P450, family 2, subfamily d, polypeptide 9 (Cyp2d9), mRNA [NM_010006]	NM_010006
		Cyp2j11-ps	Mus musculus cytochrome P450, family 2, subfamily j, polypeptide 11, pseudogene (Cyp2j11-ps), mRNA [NM_001004141]	NM_001004141
		Cyp2w1	Mus musculus cytochrome P450, family 2, subfamily w, polypeptide 1 (Cyp2w1), mRNA [NM_001160265]	NM_001160265
		Cyp3a11	Mus musculus cytochrome P450, family 3, subfamily a, polypeptide 11 (Cyp3a11), mRNA [NM_007818]	NM_007818
		Cyp4a12a	Mus musculus cytochrome P450, family 4, subfamily a, polypeptide 12a (Cyp4a12a), mRNA [NM_177406]	NM_177406
		Cyp8b1	Mus musculus cytochrome P450, family 8, subfamily b, polypeptide 1 (Cyp8b1), mRNA [NM_010012]	NM_010012
		Cypt8	Mus musculus cysteine-rich perinuclear theca 8 (Cypt8), mRNA [NM_001039941]	NM_001039941
		Cytip	Mus musculus cytohesin 1 interacting protein (Cytip), mRNA [NM_139200]	NM_139200
		Cytl1	Mus musculus cytokine-like 1 (Cytl1), mRNA [NM_001081106]	NM_001081106
		Dact2	Mus musculus dapper homolog 2, antagonist of beta-catenin (xenopus) (Dact2), mRNA [NM_172826]	NM_172826
		Dak	Mus musculus dihydroxyacetone kinase 2 homolog (yeast) (Dak), mRNA [NM_145496]	NM_145496
		Dao	Mus musculus D-amino acid oxidase (Dao), mRNA [NM_010018]	NM_010018
		Dcaf8	Mus musculus DDB1 and CUL4 associated factor 8 (Dcaf8), mRNA [NM_153555]	NM_153555
		Dcc	Mus musculus deleted in colorectal carcinoma (Dcc), mRNA [NM_007831]	NM_007831
		Ddb1	Mus musculus damage specific DNA binding protein 1 (Ddb1), mRNA [NM_015735]	NM_015735
		Ddx20	Mus musculus DEAD (Asp-Glu-Ala-Asp) box polypeptide 20 (Ddx20), mRNA [NM_017397]	NM_017397
		Ddx28	Mus musculus DEAD (Asp-Glu-Ala-Asp) box polypeptide 28 (Ddx28), nuclear gene encoding mitochondrial protein, mRNA [NM_028038]	NM_028038
		Ddx31	Mus musculus DEAD/H (Asp-Glu-Ala-Asp/His) box polypeptide 31 (Ddx31), mRNA [NM_001033294]	NM_001033294
		Ddx3x	Mus musculus DEAD/H (Asp-Glu-Ala-Asp/His) box polypeptide 3, X-linked (Ddx3x), mRNA [NM_010028]	NM_010028
		Ddx5	Mus musculus DEAD (Asp-Glu-Ala-Asp) box polypeptide 5 (Ddx5), mRNA [NM_007840]	NM_007840
		Ddx5	Mus musculus DEAD (Asp-Glu-Ala-Asp) box polypeptide 5 (Ddx5), mRNA [NM_007840]	NM_007840
		Def6	Mus musculus differentially expressed in FDCP 6 (Def6), mRNA [NM_027185]	NM_027185
		Defb11	Mus musculus defensin beta 11 (Defb11), mRNA [NM_139221]	NM_139221
		Defb18	Mus musculus defensin beta 18 (Defb18), mRNA [NM_001039123]	NM_001039123
		Defb37	Mus musculus defensin beta 37 (Defb37), mRNA [NM_181683]	NM_181683
		Defb6	Mus musculus defensin beta 6 (Defb6), mRNA [NM_054074]	NM_054074
		Dek	Mus musculus DEK oncogene (DNA binding) (Dek), mRNA [NM_025900]	NM_025900
		Dennd1c	Mus musculus DENN/MADD domain containing 1C (Dennd1c), mRNA [NM_153551]	NM_153551
		Dennd4a	Mus musculus DENN/MADD domain containing 4A (Dennd4a), mRNA [NM_001162917]	NM_001162917
		Depdc1b	Mus musculus DEP domain containing 1B (Depdc1b), mRNA [NM_178683]	NM_178683
		Dhrs13	Mus musculus dehydrogenase/reductase (SDR family) member 13 (Dhrs13), mRNA [NM_183286]	NM_183286
		Dhtkd1	Mus musculus dehydrogenase E1 and transketolase domain containing 1 (Dhtkd1), nuclear gene encoding mitochondrial protein, mRNA [NM_001081131]	NM_001081131
		Dlx1	Mus musculus distal-less homeobox 1 (Dlx1), mRNA [NM_010053]	NM_010053
		Dlx1as	Mus musculus distal-less homeobox 1, antisense (Dlx1as), antisense RNA [NR_002854]	NR_002854
		Dmd	Mus musculus dystrophin, muscular dystrophy (Dmd), mRNA [NM_007868]	NM_007868
		Dmrta2	Mus musculus doublesex and mab-3 related transcription factor like family A2 (Dmrta2), mRNA [NM_172296]	NM_172296
		Dnaic2	Mus musculus dynein, axonemal, intermediate chain 2 (Dnaic2), mRNA [NM_001034878]	NM_001034878
		Dnajc12	Mus musculus DnaJ (Hsp40) homolog, subfamily C, member 12 (Dnajc12), mRNA [NM_013888]	NM_013888
		Dnajc14	Mus musculus DnaJ (Hsp40) homolog, subfamily C, member 14 (Dnajc14), mRNA [NM_028873]	NM_028873
		Dnajc16	Mus musculus DnaJ (Hsp40) homolog, subfamily C, member 16 (Dnajc16), mRNA [NM_172338]	NM_172338
		Dnajc3	Mus musculus DnaJ (Hsp40) homolog, subfamily C, member 3 (Dnajc3), mRNA [NM_008929]	NM_008929
		Dnm3os	Mus musculus dynamin 3, opposite strand (Dnm3os), non-coding RNA [NR_002870]	NR_002870
		Dock9	Mus musculus dedicator of cytokinesis 9 (Dock9), transcript variant 3, mRNA [NM_001128307]	NM_001128307
		Donson	Mus musculus downstream neighbor of SON (Donson), mRNA [NM_021720]	NM_021720
		Dpp8	Mus musculus dipeptidylpeptidase 8 (Dpp8), mRNA [NM_028906]	NM_028906
		Dpy19l4	Mus musculus dpy-19-like 4 (C. elegans) (Dpy19l4), mRNA [NM_001081201]	NM_001081201
		Dpy30	Mus musculus dpy-30 homolog (C. elegans) (Dpy30), transcript variant 4, mRNA [NM_001146224]	NM_001146224
		Dr1	Mus musculus down-regulator of transcription 1 (Dr1), mRNA [NM_026106]	NM_026106
		Dsel	Mus musculus dermatan sulfate epimerase-like (Dsel), mRNA [NM_001081316]	NM_001081316
		Dsp	Mus musculus desmoplakin (Dsp), mRNA [NM_023842]	NM_023842
		Dtx3l	Mus musculus deltex 3-like (Drosophila) (Dtx3l), mRNA [NM_001013371]	NM_001013371
		Duoxa1	Mus musculus dual oxidase maturation factor 1 (Duoxa1), mRNA [NM_145395]	NM_145395
		Dupd1	Mus musculus dual specificity phosphatase and pro isomerase domain containing 1 (Dupd1), mRNA [NM_001013826]	NM_001013826
		Dusp4	Mus musculus dual specificity phosphatase 4 (Dusp4), mRNA [NM_176933]	NM_176933
		Dync1i1	Mus musculus dynein cytoplasmic 1 intermediate chain 1 (Dync1i1), mRNA [NM_010063]	NM_010063
		Dync2h1	Mus musculus dynein cytoplasmic 2 heavy chain 1 (Dync2h1), mRNA [NM_029851]	NM_029851
		Dynlt1d	PREDICTED: Mus musculus similar to tctex-1 protein, transcript variant 3 (LOC100040603), mRNA [XM_001475631]	XM_001475631
		Dynlt3	Mus musculus dynein light chain Tctex-type 3 (Dynlt3), mRNA [NM_025975]	NM_025975
		Dzip1	Mus musculus DAZ interacting protein 1 (Dzip1), mRNA [NM_025943]	NM_025943
		E2f3	Mus musculus E2F transcription factor 3 (E2f3), mRNA [NM_010093]	NM_010093
		E2f7	Mus musculus E2F transcription factor 7 (E2f7), mRNA [NM_178609]	NM_178609
		Ear5	Mus musculus eosinophil-associated, ribonuclease A family, member 5 (Ear5), mRNA [NM_019398]	NM_019398
		Edil3	Mus musculus EGF-like repeats and discoidin I-like domains 3 (Edil3), transcript variant 2, mRNA [NM_010103]	NM_010103
		Ednrb	Mus musculus endothelin receptor type B (Ednrb), transcript variant 1, mRNA [NM_007904]	NM_007904
		Eed	Mus musculus embryonic ectoderm development (Eed), mRNA [NM_021876]	NM_021876
		Eef1a2	Mus musculus eukaryotic translation elongation factor 1 alpha 2 (Eef1a2), mRNA [NM_007906]	NM_007906
		Eef1e1	Mus musculus eukaryotic translation elongation factor 1 epsilon 1 (Eef1e1), mRNA [NM_025380]	NM_025380
		Efcab1	EF hand calcium binding domain 1 Gene [Source:MGI Symbol;Acc:MGI:1914043] [ENSMUST00000090277]	AK030381
		Egfl8	Mus musculus EGF-like domain 8 (Egfl8), mRNA [NM_152922]	NM_152922
		Egln3	Mus musculus EGL nine homolog 3 (C. elegans) (Egln3), mRNA [NM_028133]	NM_028133
		Egr1	Mus musculus early growth response 1 (Egr1), mRNA [NM_007913]	NM_007913
		Eid1	Mus musculus EP300 interacting inhibitor of differentiation 1 (Eid1), mRNA [NM_025613]	NM_025613
		Eif2c4	Mus musculus eukaryotic translation initiation factor 2C, 4 (Eif2c4), mRNA [NM_153177]	NM_153177
		Eif3e	Mus musculus eukaryotic translation initiation factor 3, subunit E (Eif3e), mRNA [NM_008388]	NM_008388
		Eif3h	Mus musculus eukaryotic translation initiation factor 3, subunit H (Eif3h), mRNA [NM_080635]	NM_080635
		Eif3k	Mus musculus eukaryotic translation initiation factor 3, subunit K (Eif3k), mRNA [NM_028659]	NM_028659
		Eif3k	Mus musculus eukaryotic translation initiation factor 3, subunit K (Eif3k), mRNA [NM_028659]	NM_028659
		Eif4e	Mus musculus eukaryotic translation initiation factor 4E (Eif4e), mRNA [NM_007917]	NM_007917
		Eif4e2	Mus musculus eukaryotic translation initiation factor 4E member 2 (Eif4e2), transcript variant 2, mRNA [NM_001039169]	NM_001039169
		Eif4ebp2	Mus musculus eukaryotic translation initiation factor 4E binding protein 2 (Eif4ebp2), mRNA [NM_010124]	NM_010124
		Elf2	Mus musculus E74-like factor 2 (Elf2), mRNA [NM_023502]	NM_023502
		Ell	Mus musculus elongation factor RNA polymerase II (Ell), mRNA [NM_007924]	NM_007924
		Ell2	Mus musculus elongation factor RNA polymerase II 2 (Ell2), mRNA [NM_138953]	NM_138953
		Elovl4	Mus musculus elongation of very long chain fatty acids (FEN1/Elo2, SUR4/Elo3, yeast)-like 4 (Elovl4), transcript variant 1, mRNA [NM_148941]	NM_148941
		Elp4	Mus musculus elongation protein 4 homolog (S. cerevisiae) (Elp4), mRNA [NM_023876]	NM_023876
		Emcn	Mus musculus endomucin (Emcn), transcript variant 1, mRNA [NM_001163522]	NM_001163522
		En2	Mus musculus engrailed 2 (En2), mRNA [NM_010134]	NM_010134
		Enho	Mus musculus energy homeostasis associated (Enho), mRNA [NM_027147]	NM_027147
		Enox1	Mus musculus ecto-NOX disulfide-thiol exchanger 1 (Enox1), mRNA [NM_172813]	NM_172813
		Enpp2	Mus musculus ectonucleotide pyrophosphatase/phosphodiesterase 2 (Enpp2), transcript variant 1, mRNA [NM_001136077]	NM_001136077
		Epc1	Mus musculus enhancer of polycomb homolog 1 (Drosophila) (Epc1), transcript variant 2, mRNA [NM_027497]	NM_027497
		Epc1	Mus musculus enhancer of polycomb homolog 1 (Drosophila) (Epc1), transcript variant 1, mRNA [NM_007935]	NM_007935
		Epdr1	Mus musculus ependymin related protein 1 (zebrafish) (Epdr1), mRNA [NM_134065]	NM_134065
		Epha8	Mus musculus Eph receptor A8 (Epha8), mRNA [NM_007939]	NM_007939
		Ephb6	Mus musculus Eph receptor B6 (Ephb6), transcript variant 1, mRNA [NM_001146351]	NM_001146351
		Eps8	Mus musculus epidermal growth factor receptor pathway substrate 8 (Eps8), mRNA [NM_007945]	NM_007945
		Erbb2ip	Mus musculus Erbb2 interacting protein (Erbb2ip), transcript variant 1, mRNA [NM_001005868]	NM_001005868
		Erbb3	Mus musculus v-erb-b2 erythroblastic leukemia viral oncogene homolog 3 (avian) (Erbb3), mRNA [NM_010153]	NM_010153
		Erc2	Mus musculus ELKS/RAB6-interacting/CAST family member 2 (Erc2), mRNA [NM_177814]	NM_177814
		Esrp1	Mus musculus epithelial splicing regulatory protein 1 (Esrp1), mRNA [NM_194055]	NM_194055
		Esyt3	Mus musculus extended synaptotagmin-like protein 3 (Esyt3), mRNA [NM_177775]	NM_177775
		Etohi1	Mus musculus ethanol induced 1 (Etohi1), transcript variant 1, mRNA [NM_001177399]	NM_001177399
		Etv2	Mus musculus ets variant gene 2 (Etv2), mRNA [NM_007959]	NM_007959
		Evc2	Mus musculus Ellis van Creveld syndrome 2 homolog (human) (Evc2), mRNA [NM_145920]	NM_145920
		Evi5	Mus musculus ecotropic viral integration site 5 (Evi5), mRNA [NM_007964]	NM_007964
		Evx2	Mus musculus even skipped homeotic gene 2 homolog (Evx2), mRNA [NM_007967]	NM_007967
		Exoc3	Mus musculus exocyst complex component 3 (Exoc3), mRNA [NM_177333]	NM_177333
		Exosc1	Mus musculus exosome component 1 (Exosc1), transcript variant 1, mRNA [NM_025644]	NM_025644
		Ext1	Mus musculus exostoses (multiple) 1 (Ext1), mRNA [NM_010162]	NM_010162
		Ezr	Mus musculus ezrin (Ezr), mRNA [NM_009510]	NM_009510
		F2r	Mus musculus coagulation factor II (thrombin) receptor (F2r), mRNA [NM_010169]	NM_010169
		F3	Mus musculus coagulation factor III (F3), mRNA [NM_010171]	NM_010171
		F5	Mus musculus coagulation factor V (F5), mRNA [NM_007976]	NM_007976
		F8a	Mus musculus factor 8-associated gene A (F8a), mRNA [NM_007978]	NM_007978
		Fabp2	Mus musculus fatty acid binding protein 2, intestinal (Fabp2), mRNA [NM_007980]	NM_007980
		Fam101b	Mus musculus family with sequence similarity 101, member B (Fam101b), mRNA [NM_029658]	NM_029658
		Fam108a	Mus musculus family with sequence similarity 108, member A (Fam108a), mRNA [NM_145421]	NM_145421
		Fam122c	Mus musculus family with sequence similarity 122, member C (Fam122c), mRNA [NM_028671]	NM_028671
		Fam133b	Mus musculus family with sequence similarity 133, member B (Fam133b), mRNA [NM_001042501]	NM_001042501
		Fam150a	PREDICTED: Mus musculus predicted gene, EG620393 (EG620393), mRNA [XM_973835]	XM_973835
		Fam162a	Mus musculus family with sequence similarity 162, member A (Fam162a), mRNA [NM_027342]	NM_027342
		Fam163b	family with sequence similarity 163, member B Gene [Source:MGI (curated);Acc:MGI:1926106] [ENSMUST00000009360]	AK162827
		Fam166b	Mus musculus family with sequence similarity 166, member B (Fam166b), transcript variant 2, mRNA [NM_001162381]	NM_001162381
		Fam179b	Mus musculus family with sequence similarity 179, member B (Fam179b), mRNA [NM_177805]	NM_177805
		Fam181b	Mus musculus family with sequence similarity 181, member B (Fam181b), mRNA [NM_021427]	NM_021427
		Fam184b	Mus musculus family with sequence similarity 184, member B (Fam184b), mRNA [NM_021416]	NM_021416
		Fam186b	Mus musculus family with sequence similarity 186, member B (Fam186b), mRNA [NM_001081254]	NM_001081254
		Fam192a	Mus musculus family with sequence similarity 192, member A (Fam192a), mRNA [NM_028221]	NM_028221
		Fam195a	Mus musculus family with sequence similarity 195, member A (Fam195a), mRNA [NM_026633]	NM_026633
		Fam19a5	Mus musculus family with sequence similarity 19, member A5 (Fam19a5), mRNA [NM_134096]	NM_134096
		Fam26d	Mus musculus family with sequence similarity 26, member D (Fam26d), mRNA [NM_001081165]	NM_001081165
		Fam35a	Mus musculus family with sequence similarity 35, member A (Fam35a), mRNA [NM_029389]	NM_029389
		Fam38b	Mus musculus family with sequence similarity 38, member B (Fam38b), mRNA [NM_001039485]	NM_001039485
		Fam3a	Mus musculus family with sequence similarity 3, member A (Fam3a), mRNA [NM_025473]	NM_025473
		Fam40a	Mus musculus family with sequence similarity 40, member A (Fam40a), mRNA [NM_153563]	NM_153563
		Fam46b	Mus musculus family with sequence similarity 46, member B (Fam46b), mRNA [NM_175307]	NM_175307
		Fam48b1	PREDICTED: Mus musculus predicted gene, EG668103 (EG668103), mRNA [XM_994312]	XM_994312
		Fam50a	Mus musculus family with sequence similarity 50, member A (Fam50a), mRNA [NM_138607]	NM_138607
		Fam63b	Mus musculus family with sequence similarity 63, member B (Fam63b), mRNA [NM_172772]	NM_172772
		Fam71b	Mus musculus family with sequence similarity 71, member B (Fam71b), mRNA [NM_001013783]	NM_001013783
		Fam71f1	Mus musculus family with sequence similarity 71, member F1 (Fam71f1), mRNA [NM_207258]	NM_207258
		Fam73a	Mus musculus family with sequence similarity 73, member A (Fam73a), transcript variant 1, mRNA [NM_174868]	NM_174868
		Fam82a1	Mus musculus family with sequence similarity 82, member A1 (Fam82a1), mRNA [NM_201361]	NM_201361
		Fam84a	Mus musculus family with sequence similarity 84, member A (Fam84a), mRNA [NM_029007]	NM_029007
		Far1	Mus musculus fatty acyl CoA reductase 1 (Far1), transcript variant 1, mRNA [NM_026143]	NM_026143
		Fas	Mus musculus Fas (TNF receptor superfamily member 6) (Fas), transcript variant 1, mRNA [NM_007987]	NM_007987
		Fasn	Mus musculus fatty acid synthase (Fasn), mRNA [NM_007988]	NM_007988
		Fastkd3	Mus musculus FAST kinase domains 3 (Fastkd3), mRNA [NM_027123]	NM_027123
		Fat3	Mus musculus FAT tumor suppressor homolog 3 (Drosophila) (Fat3), mRNA [NM_001080814]	NM_001080814
		Fbl	Mus musculus fibrillarin (Fbl), mRNA [NM_007991]	NM_007991
		Fbn1	Mus musculus fibrillin 1 (Fbn1), mRNA [NM_007993]	NM_007993
		Fbxl3	Mus musculus F-box and leucine-rich repeat protein 3 (Fbxl3), mRNA [NM_015822]	NM_015822
		Fbxl5	Mus musculus F-box and leucine-rich repeat protein 5 (Fbxl5), transcript variant 2, mRNA [NM_178729]	NM_178729
		Fbxo24	Mus musculus F-box protein 24 (Fbxo24), mRNA [NM_027708]	NM_027708
		Fbxo28	Mus musculus F-box protein 28 (Fbxo28), mRNA [NM_175127]	NM_175127
		Fbxo3	Mus musculus F-box protein 3 (Fbxo3), transcript variant 2, mRNA [NM_020593]	NM_020593
		Fbxo45	Mus musculus F-box protein 45 (Fbxo45), mRNA [NM_173439]	NM_173439
		Fbxw26	Mus musculus F-box and WD-40 domain protein 26 (Fbxw26), mRNA [NM_198674]	NM_198674
		Fcho2	Mus musculus FCH domain only 2 (Fcho2), mRNA [NM_172591]	NM_172591
		Fev	Mus musculus FEV (ETS oncogene family) (Fev), mRNA [NM_153111]	NM_153111
		Fga	Mus musculus fibrinogen alpha chain (Fga), transcript variant 2, mRNA [NM_010196]	NM_010196
		Fgf21	Mus musculus fibroblast growth factor 21 (Fgf21), mRNA [NM_020013]	NM_020013
		Fgf22	Mus musculus fibroblast growth factor 22 (Fgf22), mRNA [NM_023304]	NM_023304
		Fjx1	Mus musculus four jointed box 1 (Drosophila) (Fjx1), mRNA [NM_010218]	NM_010218
		Fkbp8	Mus musculus FK506 binding protein 8 (Fkbp8), transcript variant 1, mRNA [NM_001111066]	NM_001111066
		Flot1	Mus musculus flotillin 1 (Flot1), mRNA [NM_008027]	NM_008027
		Fmo3	Mus musculus flavin containing monooxygenase 3 (Fmo3), mRNA [NM_008030]	NM_008030
		Fn1	Mus musculus fibronectin 1 (Fn1), mRNA [NM_010233]	NM_010233
		Fnip2	Mus musculus folliculin interacting protein 2 (Fnip2), mRNA [NM_001162999]	NM_001162999
		Foxf2	Mus musculus forkhead box F2 (Foxf2), mRNA [NM_010225]	NM_010225
		Foxred2	Mus musculus FAD-dependent oxidoreductase domain containing 2 (Foxred2), transcript variant 2, mRNA [NM_001017983]	NM_001017983
		Frs2	Mus musculus fibroblast growth factor receptor substrate 2 (Frs2), mRNA [NM_177798]	NM_177798
		Fscn2	Mus musculus fascin homolog 2, actin-bundling protein, retinal (Strongylocentrotus purpuratus) (Fscn2), mRNA [NM_172802]	NM_172802
		Fstl1	Mus musculus follistatin-like 1 (Fstl1), mRNA [NM_008047]	NM_008047
		Fstl3	Mus musculus follistatin-like 3 (Fstl3), mRNA [NM_031380]	NM_031380
		Fuca1	Mus musculus fucosidase, alpha-L- 1, tissue (Fuca1), mRNA [NM_024243]	NM_024243
		Furin	Mus musculus furin (paired basic amino acid cleaving enzyme) (Furin), transcript variant 1, mRNA [NM_011046]	NM_011046
		G6b	Mus musculus G6B protein (G6b), non-coding RNA [NR_001462]	NR_001462
		Gabarap	Mus musculus gamma-aminobutyric acid receptor associated protein (Gabarap), mRNA [NM_019749]	NM_019749
		Gabpb1	Mus musculus GA repeat binding protein, beta 1 (Gabpb1), transcript variant 2, mRNA [NM_010249]	NM_010249
		Gabrg1	Mus musculus gamma-aminobutyric acid (GABA) A receptor, subunit gamma 1 (Gabrg1), mRNA [NM_010252]	NM_010252
		Gabrq	Mus musculus gamma-aminobutyric acid (GABA) A receptor, subunit theta (Gabrq), mRNA [NM_020488]	NM_020488
		Gad2	Mus musculus glutamic acid decarboxylase 2 (Gad2), mRNA [NM_008078]	NM_008078
		Gak	Mus musculus cyclin G associated kinase (Gak), mRNA [NM_153569]	NM_153569
		Gal3st3	Mus musculus galactose-3-O-sulfotransferase 3 (Gal3st3), mRNA [NM_001024717]	NM_001024717
		Galntl2	UDP-N-acetyl-alpha-D-galactosamine:polypeptide N-acetylgalactosaminyltransferase-like 2 Gene [Source:MGI Symbol;Acc:MGI:1926004] [ENSMUST00000022460]	AK019470
		Gas1	Mus musculus growth arrest specific 1 (Gas1), mRNA [NM_008086]	NM_008086
		Gas1	Mus musculus growth arrest specific 1 (Gas1), mRNA [NM_008086]	NM_008086
		Gas2l1	Mus musculus growth arrest-specific 2 like 1 (Gas2l1), transcript variant beta, mRNA [NM_144560]	NM_144560
		Gatad2a	Mus musculus GATA zinc finger domain containing 2A (Gatad2a), transcript variant 1, mRNA [NM_145596]	NM_145596
		Gfi1b	Mus musculus growth factor independent 1B (Gfi1b), transcript variant 1, mRNA [NM_008114]	NM_008114
		Gfra2	Mus musculus glial cell line derived neurotrophic factor family receptor alpha 2 (Gfra2), mRNA [NM_008115]	NM_008115
		Gimap6	Mus musculus GTPase, IMAP family member 6 (Gimap6), mRNA [NM_153175]	NM_153175
		Gins1	Mus musculus GINS complex subunit 1 (Psf1 homolog) (Gins1), transcript variant 1, mRNA [NM_027014]	NM_027014
		Gip	Mus musculus gastric inhibitory polypeptide (Gip), mRNA [NM_008119]	NM_008119
		Gjc2	Mus musculus gap junction protein, gamma 2 (Gjc2), transcript variant 2, mRNA [NM_175452]	NM_175452
		Gkn1	Mus musculus gastrokine 1 (Gkn1), mRNA [NM_025466]	NM_025466
		Glipr2	Mus musculus GLI pathogenesis-related 2 (Glipr2), mRNA [NM_027450]	NM_027450
		Glis3	Mus musculus GLIS family zinc finger 3 (Glis3), mRNA [NM_175459]	NM_175459
		Glra2	Mus musculus glycine receptor, alpha 2 subunit (Glra2), mRNA [NM_183427]	NM_183427
		Gls2	Mus musculus glutaminase 2 (liver, mitochondrial) (Gls2), nuclear gene encoding mitochondrial protein, mRNA [NM_001033264]	NM_001033264
		Gng12	Mus musculus guanine nucleotide binding protein (G protein), gamma 12 (Gng12), transcript variant 2, mRNA [NM_025278]	NM_025278
		Gnptg	Mus musculus N-acetylglucosamine-1-phosphotransferase, gamma subunit (Gnptg), mRNA [NM_172529]	NM_172529
		Gorasp2	Mus musculus golgi reassembly stacking protein 2 (Gorasp2), transcript variant 1, mRNA [NM_027352]	NM_027352
		Gp1ba	Mus musculus glycoprotein 1b, alpha polypeptide (Gp1ba), mRNA [NM_010326]	NM_010326
		Gp5	Mus musculus glycoprotein 5 (platelet) (Gp5), mRNA [NM_008148]	NM_008148
		Gpbp1l1	Mus musculus GC-rich promoter binding protein 1-like 1 (Gpbp1l1), mRNA [NM_029868]	NM_029868
		Gpc4	glypican 4 Gene [Source:MGI (curated);Acc:MGI:104902] [ENSMUST00000114860]	X83577
		Gpn3	Mus musculus GPN-loop GTPase 3 (Gpn3), mRNA [NM_024216]	NM_024216
		Gpr120	Mus musculus G protein-coupled receptor 120 (Gpr120), mRNA [NM_181748]	NM_181748
		Gpr135	Mus musculus G protein-coupled receptor 135 (Gpr135), mRNA [NM_181752]	NM_181752
		Gpr137b	Mus musculus G protein-coupled receptor 137B (Gpr137b), mRNA [NM_031999]	NM_031999
		Gpr137b	Mus musculus G protein-coupled receptor 137B (Gpr137b), mRNA [NM_031999]	NM_031999
		Gpr137b-ps	Mus musculus G protein-coupled receptor 137B, pseudogene (Gpr137b-ps), non-coding RNA [NR_003568]	NR_003568
		Gpr156	Mus musculus G protein-coupled receptor 156 (Gpr156), mRNA [NM_153394]	NM_153394
		Gpr182	Mus musculus G protein-coupled receptor 182 (Gpr182), mRNA [NM_007412]	NM_007412
		Gpr27	Mus musculus G protein-coupled receptor 27 (Gpr27), mRNA [NM_008158]	NM_008158
		Gpr35	Mus musculus G protein-coupled receptor 35 (Gpr35), transcript variant 1, mRNA [NM_022320]	NM_022320
		Gpr37	Mus musculus G protein-coupled receptor 37 (Gpr37), mRNA [NM_010338]	NM_010338
		Gpr81	Mus musculus G protein-coupled receptor 81 (Gpr81), mRNA [NM_175520]	NM_175520
		Gpr88	Mus musculus G-protein coupled receptor 88 (Gpr88), mRNA [NM_022427]	NM_022427
		Gpr89	Mus musculus G protein-coupled receptor 89 (Gpr89), mRNA [NM_026229]	NM_026229
		Gprin3	GPRIN family member 3 Gene [Source:MGI Symbol;Acc:MGI:1924785] [ENSMUST00000051065]	BC040234
		Gpsm2	Mus musculus G-protein signalling modulator 2 (AGS3-like, C. elegans) (Gpsm2), mRNA [NM_029522]	NM_029522
		Gpx4	Mus musculus glutathione peroxidase 4 (Gpx4), transcript variant 1, mRNA [NM_001037741]	NM_001037741
		Gria1	Mus musculus glutamate receptor, ionotropic, AMPA1 (alpha 1) (Gria1), transcript variant 1, mRNA [NM_001113325]	NM_001113325
		Grip1	Mus musculus glutamate receptor interacting protein 1 (Grip1), transcript variant 1, mRNA [NM_028736]	NM_028736
		Gsc2	Mus musculus goosecoid homebox 2 (Gsc2), mRNA [NM_029469]	NM_029469
		Gsk3a	Mus musculus glycogen synthase kinase 3 alpha (Gsk3a), mRNA [NM_001031667]	NM_001031667
		Gsr	Mus musculus glutathione reductase (Gsr), mRNA [NM_010344]	NM_010344
		Gsx2	Mus musculus GS homeobox 2 (Gsx2), mRNA [NM_133256]	NM_133256
		Gtdc1	Mus musculus glycosyltransferase-like domain containing 1 (Gtdc1), mRNA [NM_172662]	NM_172662
		Gtf2a1l	Mus musculus general transcription factor IIA, 1-like (Gtf2a1l), mRNA [NM_023630]	NM_023630
		Gtf2h4	Mus musculus general transcription factor II H, polypeptide 4 (Gtf2h4), mRNA [NM_010364]	NM_010364
		Gtpbp10	Mus musculus GTP-binding protein 10 (putative) (Gtpbp10), mRNA [NM_153116]	NM_153116
		Gtpbp5	Mus musculus GTP binding protein 5 (Gtpbp5), transcript variant 1, mRNA [NM_181424]	NM_181424
		Gvin1	Mus musculus GTPase, very large interferon inducible 1 (Gvin1), transcript variant A, mRNA [NM_029000]	NM_029000
		Gyk	Mus musculus glycerol kinase (Gyk), transcript variant 1, mRNA [NM_008194]	NM_008194
		H1fx	Mus musculus H1 histone family, member X (H1fx), mRNA [NM_198622]	NM_198622
		H2afy	Mus musculus H2A histone family, member Y (H2afy), transcript variant 1, mRNA [NM_012015]	NM_012015
		H2-DMb1	Mus musculus histocompatibility 2, class II, locus Mb1 (H2-DMb1), mRNA [NM_010387]	NM_010387
		H2-M1	Mus musculus histocompatibility 2, M region locus 1 (H2-M1), mRNA [NM_177636]	NM_177636
		H2-M5	Mus musculus histocompatibility 2, M region locus 5 (H2-M5), mRNA [NM_001115075]	NM_001115075
		H2-T9	Mus musculus histocompatibility 2, T region locus 9 (H2-T9), mRNA [NM_010399]	NM_010399
		Hace1	Mus musculus HECT domain and ankyrin repeat containing, E3 ubiquitin protein ligase 1 (Hace1), mRNA [NM_172473]	NM_172473
		Hagh	Mus musculus hydroxyacyl glutathione hydrolase (Hagh), transcript variant 2, mRNA [NM_001159626]	NM_001159626
		Hax1	Mus musculus HCLS1 associated X-1 (Hax1), mRNA [NM_011826]	NM_011826
		Hba-x	Mus musculus hemoglobin X, alpha-like embryonic chain in Hba complex (Hba-x), mRNA [NM_010405]	NM_010405
		Hbb-b2	Mus musculus hemoglobin, beta adult minor chain (Hbb-b2), mRNA [NM_016956]	NM_016956
		Hbb-y	Mus musculus hemoglobin Y, beta-like embryonic chain (Hbb-y), mRNA [NM_008221]	NM_008221
		Hbs1l	Mus musculus Hbs1-like (S. cerevisiae) (Hbs1l), transcript variant 3, mRNA [NM_001145209]	NM_001145209
		Hdac9	Mus musculus histone deacetylase 9 (Hdac9), mRNA [NM_024124]	NM_024124
		Hdgf	Mus musculus hepatoma-derived growth factor (Hdgf), mRNA [NM_008231]	NM_008231
		Hectd1	Mus musculus HECT domain containing 1 (Hectd1), mRNA [NM_144788]	NM_144788
		Hecw2	Mus musculus HECT, C2 and WW domain containing E3 ubiquitin protein ligase 2 (Hecw2), transcript variant 2, mRNA [NM_172655]	NM_172655
		Herc3	Mus musculus hect domain and RLD 3 (Herc3), mRNA [NM_028705]	NM_028705
		Hes7	Mus musculus hairy and enhancer of split 7 (Drosophila) (Hes7), mRNA [NM_033041]	NM_033041
		Hfe2	Mus musculus hemochromatosis type 2 (juvenile) (human homolog) (Hfe2), mRNA [NM_027126]	NM_027126
		Hibch	Mus musculus 3-hydroxyisobutyryl-Coenzyme A hydrolase (Hibch), nuclear gene encoding mitochondrial protein, mRNA [NM_146108]	NM_146108
		Hif3a	Mus musculus hypoxia inducible factor 3, alpha subunit (Hif3a), transcript variant 2, mRNA [NM_016868]	NM_016868
		Hint3	Mus musculus histidine triad nucleotide binding protein 3 (Hint3), mRNA [NM_025798]	NM_025798
		Hipk2	Mus musculus homeodomain interacting protein kinase 2 (Hipk2), transcript variant 1, mRNA [NM_001136065]	NM_001136065
		Hipk3	Mus musculus homeodomain interacting protein kinase 3 (Hipk3), transcript variant 1, mRNA [NM_010434]	NM_010434
		Hipk3	Mus musculus homeodomain interacting protein kinase 3 (Hipk3), transcript variant 1, mRNA [NM_010434]	NM_010434
		Hist3h2bb-ps	Mus musculus histone cluster 3, H2bb, pseudogene (Hist3h2bb-ps), mRNA [NM_206882]	NM_206882
		Hjurp	Mus musculus Holliday junction recognition protein (Hjurp), mRNA [NM_198652]	NM_198652
		Hmga2	Mus musculus high mobility group AT-hook 2 (Hmga2), mRNA [NM_010441]	NM_010441
		Hmga2	Mus musculus high mobility group AT-hook 2 (Hmga2), mRNA [NM_010441]	NM_010441
		Hmgcl	Mus musculus 3-hydroxy-3-methylglutaryl-Coenzyme A lyase (Hmgcl), mRNA [NM_008254]	NM_008254
		Hmgcs1	Mus musculus 3-hydroxy-3-methylglutaryl-Coenzyme A synthase 1 (Hmgcs1), mRNA [NM_145942]	NM_145942
		Hmgxb4	Mus musculus HMG box domain containing 4 (Hmgxb4), mRNA [NM_178017]	NM_178017
		Hnrnpa2b1	Mus musculus heterogeneous nuclear ribonucleoprotein A2/B1 (Hnrnpa2b1), transcript variant 2, mRNA [NM_182650]	NM_182650
		Homez	Mus musculus homeodomain leucine zipper-encoding gene (Homez), transcript variant 1, mRNA [NM_001177705]	NM_001177705
		Hoxa10	Mus musculus homeobox A10 (Hoxa10), transcript variant 1, mRNA [NM_008263]	NM_008263
		Hoxb9	Mus musculus homeobox B9 (Hoxb9), mRNA [NM_008270]	NM_008270
		Hoxc10	Mus musculus homeobox C10 (Hoxc10), mRNA [NM_010462]	NM_010462
		Hoxc9	Mus musculus homeobox C9 (Hoxc9), mRNA [NM_008272]	NM_008272
		Hoxd10	Mus musculus homeobox D10 (Hoxd10), mRNA [NM_013554]	NM_013554
		Hoxd8	Mus musculus homeobox D8 (Hoxd8), mRNA [NM_008276]	NM_008276
		Hrg	Mus musculus histidine-rich glycoprotein (Hrg), mRNA [NM_053176]	NM_053176
		Hrh4	Mus musculus histamine receptor H4 (Hrh4), mRNA [NM_153087]	NM_153087
		Hrk	Mus musculus harakiri, BCL2 interacting protein (contains only BH3 domain) (Hrk), mRNA [NM_007545]	NM_007545
		Hsd17b10	Mus musculus hydroxysteroid (17-beta) dehydrogenase 10 (Hsd17b10), nuclear gene encoding mitochondrial protein, mRNA [NM_016763]	NM_016763
		Hsd3b4	Mus musculus hydroxy-delta-5-steroid dehydrogenase, 3 beta- and steroid delta-isomerase 4 (Hsd3b4), transcript variant 1, mRNA [NM_001111336]	NM_001111336
		Hsd3b5	Mus musculus hydroxy-delta-5-steroid dehydrogenase, 3 beta- and steroid delta-isomerase 5 (Hsd3b5), mRNA [NM_008295]	NM_008295
		Hsf5	Mus musculus heat shock transcription factor family member 5 (Hsf5), mRNA [NM_001045527]	NM_001045527
		Htr1b	Mus musculus 5-hydroxytryptamine (serotonin) receptor 1B (Htr1b), mRNA [NM_010482]	NM_010482
		Htra1	Mus musculus HtrA serine peptidase 1 (Htra1), mRNA [NM_019564]	NM_019564
		Hvcn1	Mus musculus hydrogen voltage-gated channel 1 (Hvcn1), transcript variant 1, mRNA [NM_001042489]	NM_001042489
		Hyal4	Mus musculus hyaluronoglucosaminidase 4 (Hyal4), mRNA [NM_029848]	NM_029848
		Hyou1	Mus musculus hypoxia up-regulated 1 (Hyou1), mRNA [NM_021395]	NM_021395
		I830077J02Rik	Mus musculus RIKEN cDNA I830077J02 gene (I830077J02Rik), mRNA [NM_001033780]	NM_001033780
		Iah1	Mus musculus isoamyl acetate-hydrolyzing esterase 1 homolog (S. cerevisiae) (Iah1), mRNA [NM_026347]	NM_026347
		Iars2	Mus musculus isoleucine-tRNA synthetase 2, mitochondrial (Iars2), nuclear gene encoding mitochondrial protein, mRNA [NM_198653]	NM_198653
		Icos	Mus musculus inducible T-cell co-stimulator (Icos), mRNA [NM_017480]	NM_017480
		Id2	Mus musculus inhibitor of DNA binding 2 (Id2), mRNA [NM_010496]	NM_010496
		Idh2	Mus musculus isocitrate dehydrogenase 2 (NADP+), mitochondrial (Idh2), nuclear gene encoding mitochondrial protein, mRNA [NM_173011]	NM_173011
		Iffo1	Mus musculus intermediate filament family orphan 1 (Iffo1), transcript variant 1, mRNA [NM_001039669]	NM_001039669
		Ift74	Mus musculus intraflagellar transport 74 homolog (Chlamydomonas) (Ift74), mRNA [NM_026319]	NM_026319
		Igf1	Mus musculus insulin-like growth factor 1 (Igf1), transcript variant 2, mRNA [NM_184052]	NM_184052
		Igf2bp2	Mus musculus insulin-like growth factor 2 mRNA binding protein 2 (Igf2bp2), mRNA [NM_183029]	NM_183029
		Igsf1	Mus musculus immunoglobulin superfamily, member 1 (Igsf1), transcript variant 3, mRNA [NM_183335]	NM_183335
		Igsf1	Mus musculus immunoglobulin superfamily, member 1 (Igsf1), transcript variant 1, mRNA [NM_177591]	NM_177591
		Igsf10	Mus musculus immunoglobulin superfamily, member 10 (Igsf10), mRNA [NM_001162884]	NM_001162884
		Igsf9b	Mus musculus immunoglobulin superfamily, member 9B (Igsf9b), transcript variant 1, mRNA [NM_001129787]	NM_001129787
		Il13	Mus musculus interleukin 13 (Il13), mRNA [NM_008355]	NM_008355
		Il17d	Mus musculus interleukin 17D (Il17d), mRNA [NM_145837]	NM_145837
		Il17rc	Mus musculus interleukin 17 receptor C (Il17rc), mRNA [NM_134159]	NM_134159
		Il19	Mus musculus interleukin 19 (Il19), mRNA [NM_001009940]	NM_001009940
		Il1rapl1	interleukin 1 receptor accessory protein-like 1 Gene [Source:MGI (curated);Acc:MGI:2687319] [ENSMUST00000113966]	AK018225
		Il22ra2	Mus musculus interleukin 22 receptor, alpha 2 (Il22ra2), mRNA [NM_178258]	NM_178258
		Ilf2	Mus musculus interleukin enhancer binding factor 2 (Ilf2), mRNA [NM_026374]	NM_026374
		Impad1	Mus musculus inositol monophosphatase domain containing 1 (Impad1), mRNA [NM_177730]	NM_177730
		Inadl	Mus musculus InaD-like (Drosophila) (Inadl), transcript variant 1, mRNA [NM_172696]	NM_172696
		Inadl	Mus musculus InaD-like (Drosophila) (Inadl), transcript variant 2, mRNA [NM_001005784]	NM_001005784
		Ints1	Mus musculus integrator complex subunit 1 (Ints1), mRNA [NM_026748]	NM_026748
		Ints2	Mus musculus integrator complex subunit 2 (Ints2), mRNA [NM_027421]	NM_027421
		Ip6k3	Mus musculus inositol hexaphosphate kinase 3 (Ip6k3), mRNA [NM_173027]	NM_173027
		Ipcef1	Mus musculus interaction protein for cytohesin exchange factors 1 (Ipcef1), transcript variant 4, mRNA [NM_001033391]	NM_001033391
		Ipcef1	Mus musculus interaction protein for cytohesin exchange factors 1 (Ipcef1), transcript variant 1, mRNA [NM_001170800]	NM_001170800
		Ipmk	Mus musculus inositol polyphosphate multikinase (Ipmk), mRNA [NM_027184]	NM_027184
		Ipo8	Mus musculus importin 8 (Ipo8), mRNA [NM_001081113]	NM_001081113
		Ipp	Mus musculus IAP promoted placental gene (Ipp), mRNA [NM_008389]	NM_008389
		Irf9	Mus musculus interferon regulatory factor 9 (Irf9), transcript variant 1, mRNA [NM_001159417]	NM_001159417
		Irs4	Mus musculus insulin receptor substrate 4 (Irs4), mRNA [NM_010572]	NM_010572
		Irx1	Mus musculus Iroquois related homeobox 1 (Drosophila) (Irx1), mRNA [NM_010573]	NM_010573
		Isca1	Mus musculus iron-sulfur cluster assembly 1 homolog (S. cerevisiae) (Isca1), mRNA [NM_026921]	NM_026921
		Itga4	Mus musculus integrin alpha 4 (Itga4), mRNA [NM_010576]	NM_010576
		Itga7	Mus musculus integrin alpha 7 (Itga7), mRNA [NM_008398]	NM_008398
		Itpr2	Mus musculus inositol 1,4,5-triphosphate receptor 2 (Itpr2), transcript variant 1, mRNA [NM_019923]	NM_019923
		Itsn1	Mus musculus intersectin 1 (SH3 domain protein 1A) (Itsn1), transcript variant 1, mRNA [NM_010587]	NM_010587
		Ivl	Mus musculus involucrin (Ivl), mRNA [NM_008412]	NM_008412
		Iyd	Mus musculus iodotyrosine deiodinase (Iyd), mRNA [NM_027391]	NM_027391
		Jak1	Mus musculus Janus kinase 1 (Jak1), mRNA [NM_146145]	NM_146145
		Jazf1	Mus musculus JAZF zinc finger 1 (Jazf1), transcript variant 1, mRNA [NM_173406]	NM_173406
		Jmy	Mus musculus junction-mediating and regulatory protein (Jmy), mRNA [NM_021310]	NM_021310
		Kank2	Mus musculus KN motif and ankyrin repeat domains 2 (Kank2), mRNA [NM_145611]	NM_145611
		Katnal1	Mus musculus katanin p60 subunit A-like 1 (Katnal1), mRNA [NM_153572]	NM_153572
		Kcmf1	Mus musculus potassium channel modulatory factor 1 (Kcmf1), mRNA [NM_019715]	NM_019715
		Kcna5	Mus musculus potassium voltage-gated channel, shaker-related subfamily, member 5 (Kcna5), mRNA [NM_145983]	NM_145983
		Kcna5	Mus musculus potassium voltage-gated channel, shaker-related subfamily, member 5 (Kcna5), mRNA [NM_145983]	NM_145983
		Kcnip2	Mus musculus Kv channel-interacting protein 2 (Kcnip2), transcript variant a, mRNA [NM_145703]	NM_145703
		Kcnj13	Mus musculus potassium inwardly-rectifying channel, subfamily J, member 13 (Kcnj13), mRNA [NM_001110227]	NM_001110227
		Kcnj5	Mus musculus potassium inwardly-rectifying channel, subfamily J, member 5 (Kcnj5), mRNA [NM_010605]	NM_010605
		Kcnk1	Mus musculus potassium channel, subfamily K, member 1 (Kcnk1), mRNA [NM_008430]	NM_008430
		Kcnmb3	PREDICTED: Mus musculus potassium large conductance calcium-activated channel, subfamily M, beta member 3 (Kcnmb3), mRNA [XM_001475546]	XM_001475546
		Kcnq1ot1	Mus musculus KCNQ1 overlapping transcript 1 (Kcnq1ot1), non-coding RNA [NR_001461]	NR_001461
		Kcnq2	Mus musculus potassium voltage-gated channel, subfamily Q, member 2 (Kcnq2), transcript variant 2, mRNA [NM_001003824]	NM_001003824
		Kcnrg	Mus musculus potassium channel regulator (Kcnrg), transcript variant 2, mRNA [NM_206974]	NM_206974
		Kcnt2	Mus musculus potassium channel, subfamily T, member 2 (Kcnt2), mRNA [NM_001081027]	NM_001081027
		Kctd12b	Mus musculus potassium channel tetramerisation domain containing 12b (Kctd12b), mRNA [NM_175429]	NM_175429
		Kctd13	Mus musculus potassium channel tetramerisation domain containing 13 (Kctd13), mRNA [NM_172747]	NM_172747
		Kctd18	Mus musculus potassium channel tetramerisation domain containing 18 (Kctd18), transcript variant 3, mRNA [NM_030211]	NM_030211
		Kctd19	Mus musculus potassium channel tetramerisation domain containing 19 (Kctd19), mRNA [NM_177791]	NM_177791
		Kctd2	Mus musculus potassium channel tetramerisation domain containing 2 (Kctd2), mRNA [NM_183285]	NM_183285
		Kdelc2	Mus musculus KDEL (Lys-Asp-Glu-Leu) containing 2 (Kdelc2), mRNA [NM_212445]	NM_212445
		Kdelr1	Mus musculus KDEL (Lys-Asp-Glu-Leu) endoplasmic reticulum protein retention receptor 1 (Kdelr1), mRNA [NM_133950]	NM_133950
		Kdm5c	Mus musculus lysine (K)-specific demethylase 5C (Kdm5c), mRNA [NM_013668]	NM_013668
		Khdc1b	Mus musculus KH domain containing 1B (Khdc1b), mRNA [NM_001113187]	NM_001113187
		Kif11	Mus musculus kinesin family member 11 (Kif11), mRNA [NM_010615]	NM_010615
		Kif1a	Mus musculus kinesin family member 1A (Kif1a), transcript variant 1, mRNA [NM_008440]	NM_008440
		Kif1c	Mus musculus kinesin family member 1C (Kif1c), mRNA [NM_153103]	NM_153103
		Kif26a	Mus musculus kinesin family member 26A (Kif26a), mRNA [NM_001097621]	NM_001097621
		Kifc2	Mus musculus kinesin family member C2 (Kifc2), mRNA [NM_010630]	NM_010630
		Kir3dl1	Mus musculus killer cell immunoglobulin-like receptor, three domains, long cytoplasmic tail, 1 (Kir3dl1), mRNA [NM_177749]	NM_177749
		Kirrel	Mus musculus kin of IRRE like (Drosophila) (Kirrel), transcript variant 2, mRNA [NM_130867]	NM_130867
		Klf7	Mus musculus Kruppel-like factor 7 (ubiquitous) (Klf7), mRNA [NM_033563]	NM_033563
		Klf8	Mus musculus Kruppel-like factor 8 (Klf8), mRNA [NM_173780]	NM_173780
		Klf9	PREDICTED: Mus musculus RIKEN cDNA 2310051E17 gene (2310051E17Rik), mRNA [XM_001479552]	XM_001479552
		Klhl28	Mus musculus kelch-like 28 (Drosophila) (Klhl28), mRNA [NM_025707]	NM_025707
		Klhl8	Mus musculus kelch-like 8 (Drosophila) (Klhl8), mRNA [NM_178741]	NM_178741
		Klk1b26	Mus musculus kallikrein 1-related petidase b26 (Klk1b26), mRNA [NM_010644]	NM_010644
		Klra2	Mus musculus killer cell lectin-like receptor, subfamily A, member 2 (Klra2), transcript variant 1, mRNA [NM_001170851]	NM_001170851
		Klrc3	Mus musculus killer cell lectin-like receptor subfamily C, member 3 (Klrc3), mRNA [NM_021378]	NM_021378
		Kng1	Mus musculus kininogen 1 (Kng1), transcript variant 2, mRNA [NM_023125]	NM_023125
		Kpna2	Mus musculus karyopherin (importin) alpha 2 (Kpna2), mRNA [NM_010655]	NM_010655
		Kptn	Mus musculus kaptin (Kptn), mRNA [NM_133727]	NM_133727
		Kremen1	Mus musculus kringle containing transmembrane protein 1 (Kremen1), mRNA [NM_032396]	NM_032396
		Krt222	Mus musculus keratin 222 (Krt222), mRNA [NM_172946]	NM_172946
		Krt6b	Mus musculus keratin 6B (Krt6b), mRNA [NM_010669]	NM_010669
		Krt78	Mus musculus keratin 78 (Krt78), mRNA [NM_212487]	NM_212487
		Krt84	Mus musculus keratin 84 (Krt84), mRNA [NM_008474]	NM_008474
		Krtap4-7	Mus musculus keratin associated protein 4-7 (Krtap4-7), mRNA [NM_029613]	NM_029613
		Ksr2	Mus musculus kinase suppressor of ras 2 (Ksr2), transcript variant 1, mRNA [NM_001114545]	NM_001114545
		L3mbtl	Mus musculus l(3)mbt-like (Drosophila) (L3mbtl), mRNA [NM_001081338]	NM_001081338
		Larp4b	Mus musculus La ribonucleoprotein domain family, member 4B (Larp4b), mRNA [NM_172585]	NM_172585
		Larp7	Mus musculus La ribonucleoprotein domain family, member 7 (Larp7), mRNA [NM_138593]	NM_138593
		Lbx1	Mus musculus ladybird homeobox homolog 1 (Drosophila) (Lbx1), mRNA [NM_010691]	NM_010691
		Lcat	Mus musculus lecithin cholesterol acyltransferase (Lcat), mRNA [NM_008490]	NM_008490
		Lcmt1	Mus musculus leucine carboxyl methyltransferase 1 (Lcmt1), mRNA [NM_025304]	NM_025304
		Lctl	Mus musculus lactase-like (Lctl), mRNA [NM_145835]	NM_145835
		Ldb1	Mus musculus LIM domain binding 1 (Ldb1), transcript variant 3, mRNA [NM_010697]	NM_010697
		Lect2	Mus musculus leukocyte cell-derived chemotaxin 2 (Lect2), mRNA [NM_010702]	NM_010702
		Lenep	Mus musculus lens epithelial protein (Lenep), mRNA [NM_020517]	NM_020517
		Leng8	Mus musculus leukocyte receptor cluster (LRC) member 8 (Leng8), mRNA [NM_172736]	NM_172736
		Lep	Mus musculus leptin (Lep), mRNA [NM_008493]	NM_008493
		Lepr	Mus musculus leptin receptor (Lepr), transcript variant 3, mRNA [NM_001122899]	NM_001122899
		Leprel2	Mus musculus leprecan-like 2 (Leprel2), mRNA [NM_013534]	NM_013534
		Lhcgr	Mus musculus luteinizing hormone/choriogonadotropin receptor (Lhcgr), mRNA [NM_013582]	NM_013582
		Lhfpl2	Mus musculus lipoma HMGIC fusion partner-like 2 (Lhfpl2), mRNA [NM_172589]	NM_172589
		Lhfpl4	Mus musculus lipoma HMGIC fusion partner-like protein 4 (Lhfpl4), mRNA [NM_177763]	NM_177763
		Lhfpl5	Mus musculus lipoma HMGIC fusion partner-like 5 (Lhfpl5), mRNA [NM_026571]	NM_026571
		Limd1	Mus musculus LIM domains containing 1 (Limd1), mRNA [NM_013860]	NM_013860
		Limd2	Mus musculus LIM domain containing 2 (Limd2), mRNA [NM_172397]	NM_172397
		Lime1	Mus musculus Lck interacting transmembrane adaptor 1 (Lime1), mRNA [NM_023684]	NM_023684
		Lin52	Mus musculus lin-52 homolog (C. elegans) (Lin52), mRNA [NM_173756]	NM_173756
		Lipm	Mus musculus lipase, family member M (Lipm), mRNA [NM_023903]	NM_023903
		Lman1l	Mus musculus lectin, mannose-binding 1 like (Lman1l), mRNA [NM_199222]	NM_199222
		Lmbrd1	Mus musculus LMBR1 domain containing 1 (Lmbrd1), mRNA [NM_026719]	NM_026719
		Lmod1	Mus musculus leiomodin 1 (smooth muscle) (Lmod1), mRNA [NM_053106]	NM_053106
		Lmx1b	Mus musculus LIM homeobox transcription factor 1 beta (Lmx1b), mRNA [NM_010725]	NM_010725
		Loh12cr1	Mus musculus loss of heterozygosity, 12, chromosomal region 1 homolog (human) (Loh12cr1), transcript variant 2, mRNA [NM_026371]	NM_026371
		Lrdd	leucine-rich and death domain containing Gene [Source:MGI (curated);Acc:MGI:1889507] [ENSMUST00000106005]	AK156863
		Lrfn5	Mus musculus leucine rich repeat and fibronectin type III domain containing 5 (Lrfn5), mRNA [NM_178714]	NM_178714
		Lrp12	Mus musculus low density lipoprotein-related protein 12 (Lrp12), mRNA [NM_172814]	NM_172814
		Lrp6	Mus musculus low density lipoprotein receptor-related protein 6 (Lrp6), mRNA [NM_008514]	NM_008514
		Lrrc55	Mus musculus leucine rich repeat containing 55 (Lrrc55), mRNA [NM_001033346]	NM_001033346
		Lrrc6	Mus musculus leucine rich repeat containing 6 (testis) (Lrrc6), mRNA [NM_019457]	NM_019457
		Lrrc61	Mus musculus leucine rich repeat containing 61 (Lrrc61), transcript variant 1, mRNA [NM_177736]	NM_177736
		Lrrfip1	Mus musculus leucine rich repeat (in FLII) interacting protein 1 (Lrrfip1), transcript variant 1, mRNA [NM_001111311]	NM_001111311
		Lta4h	Mus musculus leukotriene A4 hydrolase (Lta4h), mRNA [NM_008517]	NM_008517
		Ltf	Mus musculus lactotransferrin (Ltf), mRNA [NM_008522]	NM_008522
		Luzp2	Mus musculus leucine zipper protein 2 (Luzp2), mRNA [NM_178705]	NM_178705
		Lypd4	Mus musculus Ly6/Plaur domain containing 4 (Lypd4), mRNA [NM_182785]	NM_182785
		Lyzl1	Mus musculus lysozyme-like 1 (Lyzl1), mRNA [NM_026092]	NM_026092
		Lzts2	Mus musculus leucine zipper, putative tumor suppressor 2 (Lzts2), transcript variant 1, mRNA [NM_145503]	NM_145503
		M6pr	Mus musculus mannose-6-phosphate receptor, cation dependent (M6pr), mRNA [NM_010749]	NM_010749
		Mab21l2	Mus musculus mab-21-like 2 (C. elegans) (Mab21l2), mRNA [NM_011839]	NM_011839
		Mad2l1bp	Mus musculus MAD2L1 binding protein (Mad2l1bp), mRNA [NM_025649]	NM_025649
		Madd	Mus musculus MAP-kinase activating death domain (Madd), transcript variant 9, mRNA [NM_145527]	NM_145527
		Magea9-ps	melanoma antigen, family A, 9 Gene [Source:MGI (curated);Acc:MGI:1350986] [ENSMUST00000060248]	BC116353
		Mageb17-ps	PREDICTED: Mus musculus predicted gene, EG236891 (EG236891), mRNA [XM_141933]	XM_141933
		Malat1	Mus musculus metastasis associated lung adenocarcinoma transcript 1 (non-coding RNA) (Malat1), non-coding RNA [NR_002847]	NR_002847
		Maml2	Mus musculus mastermind like 2 (Drosophila) (Maml2), transcript variant 1, mRNA [NM_001013813]	NM_001013813
		Man1a	Mus musculus mannosidase 1, alpha (Man1a), mRNA [NM_008548]	NM_008548
		Mapre3	Mus musculus microtubule-associated protein, RP/EB family, member 3 (Mapre3), mRNA [NM_133350]	NM_133350
		Mars	Mus musculus methionine-tRNA synthetase (Mars), transcript variant 2, mRNA [NM_001003913]	NM_001003913
		Mast2	Mus musculus microtubule associated serine/threonine kinase 2 (Mast2), transcript variant 1, mRNA [NM_001042743]	NM_001042743
		Mast3	Mus musculus microtubule associated serine/threonine kinase 3 (Mast3), mRNA [NM_199308]	NM_199308
		Matn2	Mus musculus matrilin 2 (Matn2), mRNA [NM_016762]	NM_016762
		Mbp	Mus musculus myelin basic protein (Mbp), transcript variant 7, mRNA [NM_010777]	NM_010777
		Mcart6	Mus musculus mitochondrial carrier triple repeat 6 (Mcart6), nuclear gene encoding mitochondrial protein, transcript variant 1, mRNA [NM_001082412]	NM_001082412
		Mcm10	Mus musculus minichromosome maintenance deficient 10 (S. cerevisiae) (Mcm10), mRNA [NM_027290]	NM_027290
		Mdm4	Mus musculus transformed mouse 3T3 cell double minute 4 (Mdm4), mRNA [NM_008575]	NM_008575
		Me1	Mus musculus malic enzyme 1, NADP(+)-dependent, cytosolic (Me1), mRNA [NM_008615]	NM_008615
		Me1	Mus musculus malic enzyme 1, NADP(+)-dependent, cytosolic (Me1), mRNA [NM_008615]	NM_008615
		Mecom	Mus musculus MDS1 and EVI1 complex locus (Mecom), transcript variant 1, mRNA [NM_007963]	NM_007963
		Med29	Mus musculus mediator complex subunit 29 (Med29), mRNA [NM_026042]	NM_026042
		Med30	Mus musculus mediator complex subunit 30 (Med30), mRNA [NM_027212]	NM_027212
		Mef2b	Mus musculus myocyte enhancer factor 2B (Mef2b), transcript variant 2, mRNA [NM_001045484]	NM_001045484
		Mesdc1	Mus musculus mesoderm development candidate 1 (Mesdc1), mRNA [NM_030705]	NM_030705
		Mett11d1	Mus musculus methyltransferase 11 domain containing 1 (Mett11d1), mRNA [NM_001029990]	NM_001029990
		Mettl4	Mus musculus methyltransferase like 4 (Mettl4), mRNA [NM_176917]	NM_176917
		Mff	Mus musculus mitochondrial fission factor (Mff), nuclear gene encoding mitochondrial protein, mRNA [NM_029409]	NM_029409
		Mia2	Mus musculus melanoma inhibitory activity 2 (Mia2), mRNA [NM_177321]	NM_177321
		Mical3	Mus musculus microtubule associated monoxygenase, calponin and LIM domain containing 3 (Mical3), mRNA [NM_153396]	NM_153396
		Mipol1	Mus musculus mirror-image polydactyly gene 1 homolog (human) (Mipol1), mRNA [NM_001164370]	NM_001164370
		Mipol1	Mus musculus mirror-image polydactyly gene 1 homolog (human) (Mipol1), mRNA [NM_001164370]	NM_001164370
		Mixl1	Mus musculus Mix1 homeobox-like 1 (Xenopus laevis) (Mixl1), mRNA [NM_013729]	NM_013729
		Mkrn3	Mus musculus makorin, ring finger protein, 3 (Mkrn3), mRNA [NM_011746]	NM_011746
		Mlec	Mus musculus malectin (Mlec), mRNA [NM_175403]	NM_175403
		Mmaa	Mus musculus methylmalonic aciduria (cobalamin deficiency) type A (Mmaa), nuclear gene encoding mitochondrial protein, mRNA [NM_133823]	NM_133823
		Mmp27	Mus musculus matrix metallopeptidase 27 (Mmp27), mRNA [NM_001030289]	NM_001030289
		Mnda	Mus musculus myeloid cell nuclear differentiation antigen (Mnda), mRNA [NM_001033450]	NM_001033450
		Mndal	Mus musculus myeloid nuclear differentiation antigen like (Mndal), mRNA [NM_001170853]	NM_001170853
		Mnx1	motor neuron and pancreas homeobox 1 Gene [Source:MGI Symbol;Acc:MGI:109160] [ENSMUST00000001608]	AF153046
		Mobp	Mus musculus myelin-associated oligodendrocytic basic protein (Mobp), transcript variant 3, mRNA [NM_001039365]	NM_001039365
		Morc4	microrchidia 4 Gene [Source:MGI (curated);Acc:MGI:1922996] [ENSMUST00000033811]	AK160137
		Morn5	Mus musculus MORN repeat containing 5 (Morn5), mRNA [NM_029309]	NM_029309
		Mpa2l	Mus musculus macrophage activation 2 like (Mpa2l), mRNA [NM_194336]	NM_194336
		Mpeg1	Mus musculus macrophage expressed gene 1 (Mpeg1), mRNA [NM_010821]	NM_010821
		Mrap2	Mus musculus melanocortin 2 receptor accessory protein 2 (Mrap2), transcript variant 1, mRNA [NM_001177731]	NM_001177731
		Mras	Mus musculus muscle and microspikes RAS (Mras), mRNA [NM_008624]	NM_008624
		Mrgprb4	Mus musculus MAS-related GPR, member B4 (Mrgprb4), mRNA [NM_205795]	NM_205795
		Mrp63	Mus musculus mitochondrial ribosomal protein 63 (Mrp63), nuclear gene encoding mitochondrial protein, mRNA [NM_026401]	NM_026401
		Mrpl34	Mus musculus mitochondrial ribosomal protein L34 (Mrpl34), nuclear gene encoding mitochondrial protein, mRNA [NM_053162]	NM_053162
		Mrpl36	Mus musculus mitochondrial ribosomal protein L36 (Mrpl36), nuclear gene encoding mitochondrial protein, mRNA [NM_053163]	NM_053163
		Mrpl47	Mus musculus mitochondrial ribosomal protein L47 (Mrpl47), nuclear gene encoding mitochondrial protein, mRNA [NM_029017]	NM_029017
		Mrpl50	Mus musculus mitochondrial ribosomal protein L50 (Mrpl50), nuclear gene encoding mitochondrial protein, mRNA [NM_178603]	NM_178603
		Mrps11	Mus musculus mitochondrial ribosomal protein S11 (Mrps11), nuclear gene encoding mitochondrial protein, mRNA [NM_026498]	NM_026498
		Mrps18b	Mus musculus mitochondrial ribosomal protein S18B (Mrps18b), nuclear gene encoding mitochondrial protein, mRNA [NM_025878]	NM_025878
		Mrps24	Mus musculus mitochondrial ribosomal protein S24 (Mrps24), nuclear gene encoding mitochondrial protein, mRNA [NM_026080]	NM_026080
		Mrps35	Mus musculus mitochondrial ribosomal protein S35 (Mrps35), nuclear gene encoding mitochondrial protein, mRNA [NM_145573]	NM_145573
		Ms4a7	Mus musculus membrane-spanning 4-domains, subfamily A, member 7 (Ms4a7), transcript variant 2, mRNA [NM_001025610]	NM_001025610
		Msh4	Mus musculus mutS homolog 4 (E. coli) (Msh4), mRNA [NM_031870]	NM_031870
		Mst1r	Mus musculus macrophage stimulating 1 receptor (c-met-related tyrosine kinase) (Mst1r), mRNA [NM_009074]	NM_009074
		Msx1	Mus musculus homeobox, msh-like 1 (Msx1), mRNA [NM_010835]	NM_010835
		Mtag2	Mus musculus metastasis associated gene 2 (Mtag2), non-coding RNA [NR_027802]	NR_027802
		Mtap1b	Mus musculus microtubule-associated protein 1B (Mtap1b), mRNA [NM_008634]	NM_008634
		Mthfd1l	Mus musculus methylenetetrahydrofolate dehydrogenase (NADP+ dependent) 1-like (Mthfd1l), nuclear gene encoding mitochondrial protein, transcript variant 3, mRNA [NM_001170786]	NM_001170786
		Mtmr15	myotubularin related protein 15 Gene [Source:MGI (curated);Acc:MGI:3045266] [ENSMUST00000107514]	AK173087
		Mtmr15	Mus musculus myotubularin related protein 15 (Mtmr15), mRNA [NM_177893]	NM_177893
		Mttp	Mus musculus microsomal triglyceride transfer protein (Mttp), transcript variant 1, mRNA [NM_001163457]	NM_001163457
		Muc13	Mus musculus mucin 13, epithelial transmembrane (Muc13), mRNA [NM_010739]	NM_010739
		Mxd1	Mus musculus MAX dimerization protein 1 (Mxd1), mRNA [NM_010751]	NM_010751
		Myadml2	Mus musculus myeloid-associated differentiation marker-like 2 (Myadml2), mRNA [NM_026751]	NM_026751
		Mybpc1	Mus musculus myosin binding protein C, slow-type (Mybpc1), mRNA [NM_175418]	NM_175418
		Mybpc3	Mus musculus myosin binding protein C, cardiac (Mybpc3), mRNA [NM_008653]	NM_008653
		Myc	Mus musculus myelocytomatosis oncogene (Myc), transcript variant 1, mRNA [NM_010849]	NM_010849
		Mycbpap	Mus musculus MYCBP associated protein (Mycbpap), mRNA [NM_170671]	NM_170671
		Myl1	Mus musculus myosin, light polypeptide 1 (Myl1), transcript variant 3f, mRNA [NM_001113387]	NM_001113387
		Mylip	Mus musculus myosin regulatory light chain interacting protein (Mylip), transcript variant 1, mRNA [NM_153789]	NM_153789
		Mylpf	Mus musculus myosin light chain, phosphorylatable, fast skeletal muscle (Mylpf), mRNA [NM_016754]	NM_016754
		Myo1h	Mus musculus myosin 1H (Myo1h), mRNA [NM_001164573]	NM_001164573
		Myt1l	Mus musculus myelin transcription factor 1-like (Myt1l), transcript variant 1, mRNA [NM_001093775]	NM_001093775
		Naaladl2	PREDICTED: Mus musculus predicted gene, EG635702 (EG635702), mRNA [XM_910834]	XM_910834
		Nacad	Mus musculus NAC alpha domain containing (Nacad), mRNA [NM_001081652]	NM_001081652
		Nalcn	Mus musculus sodium leak channel, non-selective (Nalcn), mRNA [NM_177393]	NM_177393
		Nap1l3	Mus musculus nucleosome assembly protein 1-like 3 (Nap1l3), mRNA [NM_138742]	NM_138742
		Napg	Mus musculus N-ethylmaleimide sensitive fusion protein attachment protein gamma (Napg), mRNA [NM_028017]	NM_028017
		Nat2	Mus musculus N-acetyltransferase 2 (arylamine N-acetyltransferase) (Nat2), transcript variant 1, mRNA [NM_010874]	NM_010874
		Nbr1	Mus musculus neighbor of Brca1 gene 1 (Nbr1), mRNA [NM_008676]	NM_008676
		Ncam1	Mus musculus neural cell adhesion molecule 1 (Ncam1), transcript variant 3, mRNA [NM_001113204]	NM_001113204
		Ncbp2	Mus musculus nuclear cap binding protein subunit 2 (Ncbp2), mRNA [NM_026554]	NM_026554
		Ncoa5	Mus musculus nuclear receptor coactivator 5 (Ncoa5), mRNA [NM_144892]	NM_144892
		Ncor1	Mus musculus nuclear receptor co-repressor 1 (Ncor1), mRNA [NM_011308]	NM_011308
		Ncs1	Mus musculus neuronal calcium sensor 1 (Ncs1), mRNA [NM_019681]	NM_019681
		Ndufa4	Mus musculus NADH dehydrogenase (ubiquinone) 1 alpha subcomplex, 4 (Ndufa4), nuclear gene encoding mitochondrial protein, mRNA [NM_010886]	NM_010886
		Ndufaf4	Mus musculus NADH dehydrogenase (ubiquinone) 1 alpha subcomplex, assembly factor 4 (Ndufaf4), nuclear gene encoding mitochondrial protein, mRNA [NM_026742]	NM_026742
		Ndufb4	Mus musculus NADH dehydrogenase (ubiquinone) 1 beta subcomplex 4 (Ndufb4), nuclear gene encoding mitochondrial protein, mRNA [NM_026610]	NM_026610
		Ndufb7	Mus musculus NADH dehydrogenase (ubiquinone) 1 beta subcomplex, 7 (Ndufb7), nuclear gene encoding mitochondrial protein, mRNA [NM_025843]	NM_025843
		Negr1	Mus musculus neuronal growth regulator 1 (Negr1), transcript variant 2, mRNA [NM_177274]	NM_177274
		Nek2	Mus musculus NIMA (never in mitosis gene a)-related expressed kinase 2 (Nek2), mRNA [NM_010892]	NM_010892
		Nf2	Mus musculus neurofibromatosis 2 (Nf2), mRNA [NM_010898]	NM_010898
		Nfatc2ip	Mus musculus nuclear factor of activated T-cells, cytoplasmic, calcineurin-dependent 2 interacting protein (Nfatc2ip), mRNA [NM_010900]	NM_010900
		Nfia	Mus musculus nuclear factor I/A (Nfia), transcript variant 2, mRNA [NM_010905]	NM_010905
		Nfic	Mus musculus nuclear factor I/C (Nfic), transcript variant 1, mRNA [NM_008688]	NM_008688
		Nfkbie	Mus musculus nuclear factor of kappa light polypeptide gene enhancer in B-cells inhibitor, epsilon (Nfkbie), mRNA [NM_008690]	NM_008690
		Nfya	Mus musculus nuclear transcription factor-Y alpha (Nfya), transcript variant 1, mRNA [NM_001110832]	NM_001110832
		Ninl	Mus musculus ninein-like (Ninl), mRNA [NM_207204]	NM_207204
		Nipal3	Mus musculus NIPA-like domain containing 3 (Nipal3), mRNA [NM_028995]	NM_028995
		Nkain2	Mus musculus Na+/K+ transporting ATPase interacting 2 (Nkain2), transcript variant 2, mRNA [NM_001025286]	NM_001025286
		Nkx1-2	Mus musculus NK1 transcription factor related, locus 2 (Drosophila) (Nkx1-2), mRNA [NM_009123]	NM_009123
		Nkx6-1	Mus musculus NK6 homeobox 1 (Nkx6-1), mRNA [NM_144955]	NM_144955
		Nlrp4a	Mus musculus NLR family, pyrin domain containing 4A (Nlrp4a), mRNA [NM_172896]	NM_172896
		Nlrp4e	Mus musculus NLR family, pyrin domain containing 4E (Nlrp4e), mRNA [NM_001004194]	NM_001004194
		Nlrp4e	Mus musculus NLR family, pyrin domain containing 4E (Nlrp4e), mRNA [NM_001004194]	NM_001004194
		Nme1	Mus musculus non-metastatic cells 1, protein (NM23A) expressed in (Nme1), mRNA [NM_008704]	NM_008704
		Nme4	Mus musculus non-metastatic cells 4, protein expressed in (Nme4), nuclear gene encoding mitochondrial protein, mRNA [NM_019731]	NM_019731
		Nnt	Mus musculus nicotinamide nucleotide transhydrogenase (Nnt), nuclear gene encoding mitochondrial protein, transcript variant 1, mRNA [NM_008710]	NM_008710
		Notch2	Mus musculus Notch gene homolog 2 (Drosophila) (Notch2), mRNA [NM_010928]	NM_010928
		Nox1	Mus musculus NADPH oxidase 1 (Nox1), mRNA [NM_172203]	NM_172203
		Npas2	Mus musculus neuronal PAS domain protein 2 (Npas2), mRNA [NM_008719]	NM_008719
		Npas4	Mus musculus neuronal PAS domain protein 4 (Npas4), mRNA [NM_153553]	NM_153553
		Npc1	Mus musculus Niemann Pick type C1 (Npc1), mRNA [NM_008720]	NM_008720
		Npc2	Mus musculus Niemann Pick type C2 (Npc2), mRNA [NM_023409]	NM_023409
		Npm3	Mus musculus nucleoplasmin 3 (Npm3), mRNA [NM_008723]	NM_008723
		Nr1d2	Mus musculus nuclear receptor subfamily 1, group D, member 2 (Nr1d2), mRNA [NM_011584]	NM_011584
		Nr2f2	Mus musculus nuclear receptor subfamily 2, group F, member 2 (Nr2f2), transcript variant 1, mRNA [NM_009697]	NM_009697
		Nrcam	Mus musculus neuron-glia-CAM-related cell adhesion molecule (Nrcam), transcript variant 1, mRNA [NM_176930]	NM_176930
		Nrip3	Mus musculus nuclear receptor interacting protein 3 (Nrip3), mRNA [NM_020610]	NM_020610
		Nrxn1	Mus musculus neurexin I (Nrxn1), transcript variant 1, mRNA [NM_020252]	NM_020252
		Nrxn2	Mus musculus neurexin II (Nrxn2), mRNA [NM_020253]	NM_020253
		Nrxn3	Mus musculus neurexin III (Nrxn3), mRNA [NM_172544]	NM_172544
		Nsa2	Mus musculus NSA2 ribosome biogenesis homolog (S. cerevisiae) (Nsa2), mRNA [NM_021552]	NM_021552
		Nsun3	Mus musculus NOL1/NOP2/Sun domain family member 3 (Nsun3), mRNA [NM_178925]	NM_178925
		Nsun3	NOL1/NOP2/Sun domain family member 3 Gene [Source:MGI (curated);Acc:MGI:2146565] [ENSMUST00000063089]	AK032127
		Nsun6	Mus musculus NOL1/NOP2/Sun domain family member 6 (Nsun6), transcript variant 2, mRNA [NM_028950]	NM_028950
		Nt5dc1	Mus musculus 5'-nucleotidase domain containing 1 (Nt5dc1), mRNA [NM_176968]	NM_176968
		Ntng1	PREDICTED: Mus musculus hypothetical protein LOC100043181 (LOC100043181), mRNA [XM_001479688]	XM_001479688
		Ntng2	Mus musculus netrin G2 (Ntng2), transcript variant a, mRNA [NM_133500]	NM_133500
		Ntsr1	Mus musculus neurotensin receptor 1 (Ntsr1), mRNA [NM_018766]	NM_018766
		Nudc-ps1	PREDICTED: Mus musculus similar to MNUDC protein (LOC100046391), misc RNA [XR_032573]	XR_032573
		Nudt16l1	Mus musculus nudix (nucleoside diphosphate linked moiety X)-type motif 16-like 1 (Nudt16l1), mRNA [NM_025839]	NM_025839
		Nudt19	Mus musculus nudix (nucleoside diphosphate linked moiety X)-type motif 19 (Nudt19), nuclear gene encoding mitochondrial protein, mRNA [NM_033080]	NM_033080
		Nudt6	Mus musculus nudix (nucleoside diphosphate linked moiety X)-type motif 6 (Nudt6), mRNA [NM_153561]	NM_153561
		Nudt9	Mus musculus nudix (nucleoside diphosphate linked moiety X)-type motif 9 (Nudt9), mRNA [NM_028794]	NM_028794
		Nufip2	Mus musculus nuclear fragile X mental retardation protein interacting protein 2 (Nufip2), mRNA [NM_001024205]	NM_001024205
		Nup98	Mus musculus nucleoporin 98 (Nup98), mRNA [NM_022979]	NM_022979
		Nusap1	Mus musculus nucleolar and spindle associated protein 1 (Nusap1), transcript variant 1, mRNA [NM_133851]	NM_133851
		Nxf3	Mus musculus nuclear RNA export factor 3 (Nxf3), mRNA [NM_001024141]	NM_001024141
		Nxph3	Mus musculus neurexophilin 3 (Nxph3), mRNA [NM_130858]	NM_130858
		Oasl1	Mus musculus 2'-5' oligoadenylate synthetase-like 1 (Oasl1), mRNA [NM_145209]	NM_145209
		Obp1a	Mus musculus odorant binding protein Ia (Obp1a), mRNA [NM_008754]	NM_008754
		Odam	Mus musculus odontogenic, ameloblast asssociated (Odam), mRNA [NM_027128]	NM_027128
		Olfr1012	Mus musculus olfactory receptor 1012 (Olfr1012), mRNA [NM_146568]	NM_146568
		Olfr1036	Mus musculus olfactory receptor 1036 (Olfr1036), mRNA [NM_207142]	NM_207142
		Olfr1040	Mus musculus olfactory receptor 1040 (Olfr1040), mRNA [NM_207561]	NM_207561
		Olfr1054	Mus musculus olfactory receptor 1054 (Olfr1054), mRNA [NM_147019]	NM_147019
		Olfr1056	Mus musculus olfactory receptor 1056 (Olfr1056), mRNA [NM_147018]	NM_147018
		Olfr1089	Mus musculus olfactory receptor 1089 (Olfr1089), mRNA [NM_001011771]	NM_001011771
		Olfr11	Mus musculus olfactory receptor 11 (Olfr11), mRNA [NM_146542]	NM_146542
		Olfr112	Mus musculus olfactory receptor 112 (Olfr112), mRNA [NM_001013575]	NM_001013575
		Olfr1120	Mus musculus olfactory receptor 1120 (Olfr1120), mRNA [NM_147029]	NM_147029
		Olfr1137	Mus musculus olfactory receptor 1137 (Olfr1137), mRNA [NM_001011833]	NM_001011833
		Olfr1173	Mus musculus olfactory receptor 1173 (Olfr1173), mRNA [NM_207566]	NM_207566
		Olfr1180	Mus musculus olfactory receptor 1180 (Olfr1180), mRNA [NM_146918]	NM_146918
		Olfr1193	Mus musculus olfactory receptor 1193 (Olfr1193), mRNA [NM_001011517]	NM_001011517
		Olfr12	Mus musculus olfactory receptor 12 (Olfr12), mRNA [NM_206896]	NM_206896
		Olfr1202	Mus musculus olfactory receptor 1202 (Olfr1202), mRNA [NM_146462]	NM_146462
		Olfr1215	Mus musculus olfactory receptor 1215 (Olfr1215), mRNA [NM_146459]	NM_146459
		Olfr1221	Mus musculus olfactory receptor 1221 (Olfr1221), mRNA [NM_146902]	NM_146902
		Olfr1232	Mus musculus olfactory receptor 1232 (Olfr1232), mRNA [NM_146323]	NM_146323
		Olfr1245	Mus musculus olfactory receptor 1245 (Olfr1245), mRNA [NM_146788]	NM_146788
		Olfr1252	Mus musculus olfactory receptor 1252 (Olfr1252), mRNA [NM_207568]	NM_207568
		Olfr1263	Mus musculus olfactory receptor 1263 (Olfr1263), mRNA [NM_146794]	NM_146794
		Olfr1271	Mus musculus olfactory receptor 1271 (Olfr1271), mRNA [NM_146793]	NM_146793
		Olfr1289	Mus musculus olfactory receptor 1289 (Olfr1289), mRNA [NM_146404]	NM_146404
		Olfr1293	PREDICTED: Mus musculus olfactory receptor 1293 (Olfr1293), mRNA [XM_888068]	XM_888068
		Olfr1320	Mus musculus olfactory receptor 1320 (Olfr1320), mRNA [NM_207240]	NM_207240
		Olfr1322	Mus musculus olfactory receptor 1322 (Olfr1322), mRNA [NM_001011794]	NM_001011794
		Olfr1337	Mus musculus olfactory receptor 1337 (Olfr1337), mRNA [NM_146309]	NM_146309
		Olfr1357	Mus musculus olfactory receptor 1357 (Olfr1357), mRNA [NM_001011737]	NM_001011737
		Olfr1427	Mus musculus olfactory receptor 1427 (Olfr1427), mRNA [NM_146679]	NM_146679
		Olfr1428	Mus musculus olfactory receptor 1428 (Olfr1428), mRNA [NM_146678]	NM_146678
		Olfr1480	Mus musculus olfactory receptor 1480 (Olfr1480), mRNA [NM_207575]	NM_207575
		Olfr1489	Mus musculus olfactory receptor 1489 (Olfr1489), mRNA [NM_146635]	NM_146635
		Olfr1506	Mus musculus olfactory receptor 1506 (Olfr1506), mRNA [NM_146265]	NM_146265
		Olfr165	Mus musculus olfactory receptor 165 (Olfr165), mRNA [NM_146466]	NM_146466
		Olfr167	Mus musculus olfactory receptor 167 (Olfr167), mRNA [NM_146935]	NM_146935
		Olfr174	Mus musculus olfactory receptor 174 (Olfr174), mRNA [NM_147002]	NM_147002
		Olfr18	Mus musculus olfactory receptor 18 (Olfr18), mRNA [NM_146563]	NM_146563
		Olfr186	Mus musculus olfactory receptor 186 (Olfr186), mRNA [NM_146321]	NM_146321
		Olfr2	Mus musculus olfactory receptor 2 (Olfr2), mRNA [NM_010983]	NM_010983
		Olfr263-ps1	Mus musculus olfactory receptor 263, pseudogene 1 (Olfr263-ps1), mRNA [NM_010984]	NM_010984
		Olfr308	Mus musculus olfactory receptor 308 (Olfr308), mRNA [NM_146621]	NM_146621
		Olfr32	Mus musculus olfactory receptor 32 (Olfr32), mRNA [NM_010980]	NM_010980
		Olfr340	Mus musculus olfactory receptor 340 (Olfr340), mRNA [NM_146951]	NM_146951
		Olfr344	Mus musculus olfactory receptor 344 (Olfr344), mRNA [NM_146628]	NM_146628
		Olfr385	Mus musculus olfactory receptor 385 (Olfr385), mRNA [NM_147023]	NM_147023
		Olfr391-ps	Mus musculus olfactory receptor 391, pseudogene (Olfr391-ps), mRNA [NM_001159775]	NM_001159775
		Olfr426	PREDICTED: Mus musculus olfactory receptor 426 (Olfr426), misc RNA [XR_035075]	XR_035075
		Olfr452	Mus musculus olfactory receptor 452 (Olfr452), mRNA [NM_001011869]	NM_001011869
		Olfr478	Mus musculus olfactory receptor 478 (Olfr478), mRNA [NM_146734]	NM_146734
		Olfr48	Mus musculus olfactory receptor 48 (Olfr48), mRNA [NM_010990]	NM_010990
		Olfr50	Mus musculus olfactory receptor 50 (Olfr50), mRNA [NM_146946]	NM_146946
		Olfr50	Mus musculus olfactory receptor 50 (Olfr50), mRNA [NM_146946]	NM_146946
		Olfr545	Mus musculus olfactory receptor 545 (Olfr545), mRNA [NM_146840]	NM_146840
		Olfr56	Mus musculus olfactory receptor 56 (Olfr56), mRNA [NM_010999]	NM_010999
		Olfr582	Mus musculus olfactory receptor 582 (Olfr582), mRNA [NM_147053]	NM_147053
		Olfr59	Mus musculus olfactory receptor 59 (Olfr59), mRNA [NM_011002]	NM_011002
		Olfr60	Mus musculus olfactory receptor 60 (Olfr60), mRNA [NM_146955]	NM_146955
		Olfr601	Mus musculus olfactory receptor 601 (Olfr601), mRNA [NM_146314]	NM_146314
		Olfr613	Mus musculus olfactory receptor 613 (Olfr613), mRNA [NM_147100]	NM_147100
		Olfr617	Mus musculus olfactory receptor 617 (Olfr617), mRNA [NM_146841]	NM_146841
		Olfr618	Mus musculus olfactory receptor 618 (Olfr618), mRNA [NM_147047]	NM_147047
		Olfr631	Mus musculus olfactory receptor 631 (Olfr631), mRNA [NM_146959]	NM_146959
		Olfr645	Mus musculus olfactory receptor 645 (Olfr645), mRNA [NM_207144]	NM_207144
		Olfr663	Mus musculus olfactory receptor 663 (Olfr663), mRNA [NM_001011757]	NM_001011757
		Olfr691	Mus musculus olfactory receptor 691 (Olfr691), mRNA [NM_147061]	NM_147061
		Olfr728	Mus musculus olfactory receptor 728 (Olfr728), mRNA [NM_001011809]	NM_001011809
		Olfr728	Mus musculus olfactory receptor 728 (Olfr728), mRNA [NM_001011809]	NM_001011809
		Olfr770	Mus musculus olfactory receptor 770 (Olfr770), mRNA [NM_146863]	NM_146863
		Olfr771	Mus musculus olfactory receptor 771 (Olfr771), mRNA [NM_146547]	NM_146547
		Olfr800	Mus musculus olfactory receptor 800 (Olfr800), mRNA [NM_146548]	NM_146548
		Olfr813	Mus musculus olfactory receptor 813 (Olfr813), mRNA [NM_207147]	NM_207147
		Olfr822	Mus musculus olfactory receptor 822 (Olfr822), mRNA [NM_146671]	NM_146671
		Olfr847	Mus musculus olfactory receptor 847 (Olfr847), mRNA [NM_146525]	NM_146525
		Olfr884	Mus musculus olfactory receptor 884 (Olfr884), mRNA [NM_001011798]	NM_001011798
		Olfr894	Mus musculus olfactory receptor 894 (Olfr894), mRNA [NM_146868]	NM_146868
		Olfr90	Mus musculus olfactory receptor 90 (Olfr90), mRNA [NM_146477]	NM_146477
		Olfr906	Mus musculus olfactory receptor 906 (Olfr906), mRNA [NM_146803]	NM_146803
		Olfr907	Mus musculus olfactory receptor 907 (Olfr907), mRNA [NM_146805]	NM_146805
		Olfr920	Mus musculus olfactory receptor 920 (Olfr920), mRNA [NM_146787]	NM_146787
		Olfr926	Mus musculus olfactory receptor 926 (Olfr926), mRNA [NM_146815]	NM_146815
		Olfr933	Mus musculus olfactory receptor 933 (Olfr933), mRNA [NM_146441]	NM_146441
		Olfr936	olfactory receptor 936 Gene [Source:MGI Symbol;Acc:MGI:3030770] [ENSMUST00000082311]	XM_892905
		Olfr976	Mus musculus olfactory receptor 976 (Olfr976), mRNA [NM_146367]	NM_146367
		Olfr985	Mus musculus olfactory receptor 985 (Olfr985), mRNA [NM_146855]	NM_146855
		Olfr994	Mus musculus olfactory receptor 994 (Olfr994), mRNA [NM_146433]	NM_146433
		Osbp2	Mus musculus oxysterol binding protein 2 (Osbp2), mRNA [NM_152818]	NM_152818
		Osbpl6	Mus musculus oxysterol binding protein-like 6 (Osbpl6), mRNA [NM_145525]	NM_145525
		Osr1	Mus musculus odd-skipped related 1 (Drosophila) (Osr1), mRNA [NM_011859]	NM_011859
		Otud5	Mus musculus OTU domain containing 5 (Otud5), mRNA [NM_138604]	NM_138604
		Oxsm	Mus musculus 3-oxoacyl-ACP synthase, mitochondrial (Oxsm), nuclear gene encoding mitochondrial protein, mRNA [NM_027695]	NM_027695
		Pabpc1l	Mus musculus poly(A) binding protein, cytoplasmic 1-like (Pabpc1l), mRNA [NM_001114079]	NM_001114079
		Padi6	Mus musculus peptidyl arginine deiminase, type VI (Padi6), mRNA [NM_153106]	NM_153106
		Pak1	Mus musculus p21 protein (Cdc42/Rac)-activated kinase 1 (Pak1), mRNA [NM_011035]	NM_011035
		Pank4	Mus musculus pantothenate kinase 4 (Pank4), mRNA [NM_172990]	NM_172990
		Panx3	Mus musculus pannexin 3 (Panx3), mRNA [NM_172454]	NM_172454
		Paqr9	Mus musculus progestin and adipoQ receptor family member IX (Paqr9), mRNA [NM_198414]	NM_198414
		Parp10	Mus musculus poly (ADP-ribose) polymerase family, member 10 (Parp10), transcript variant 2, mRNA [NM_001163576]	NM_001163576
		Patz1	Mus musculus POZ (BTB) and AT hook containing zinc finger 1 (Patz1), mRNA [NM_019574]	NM_019574
		Pbx3	Mus musculus pre B-cell leukemia transcription factor 3 (Pbx3), mRNA [NM_016768]	NM_016768
		Pcbp1	Mus musculus poly(rC) binding protein 1 (Pcbp1), mRNA [NM_011865]	NM_011865
		Pcdhb14	Mus musculus protocadherin beta 14 (Pcdhb14), mRNA [NM_053139]	NM_053139
		Pcdhb16	Mus musculus protocadherin beta 16 (Pcdhb16), mRNA [NM_053141]	NM_053141
		Pcdhb21	Mus musculus protocadherin beta 21 (Pcdhb21), mRNA [NM_053146]	NM_053146
		Pcf11	Mus musculus cleavage and polyadenylation factor subunit homolog (S. cerevisiae) (Pcf11), mRNA [NM_029078]	NM_029078
		Pcgf5	Mus musculus polycomb group ring finger 5 (Pcgf5), mRNA [NM_029508]	NM_029508
		Pcm1	Mus musculus pericentriolar material 1 (Pcm1), mRNA [NM_023662]	NM_023662
		Pcmtd2	Mus musculus protein-L-isoaspartate (D-aspartate) O-methyltransferase domain containing 2 (Pcmtd2), mRNA [NM_153594]	NM_153594
		Pcna	Mus musculus proliferating cell nuclear antigen (Pcna), mRNA [NM_011045]	NM_011045
		Pcyox1	Mus musculus prenylcysteine oxidase 1 (Pcyox1), mRNA [NM_025823]	NM_025823
		Pdc	Mus musculus domesticus phosducin mRNA, complete cds. [L08075]	L08075
		Pdc	Mus musculus phosducin (Pdc), transcript variant 1, mRNA [NM_001159730]	NM_001159730
		Pdcd2	Mus musculus programmed cell death 2 (Pdcd2), mRNA [NM_008799]	NM_008799
		Pdcl	Mus musculus phosducin-like (Pdcl), mRNA [NM_026176]	NM_026176
		Pde10a	Mus musculus phosphodiesterase 10A (Pde10a), mRNA [NM_011866]	NM_011866
		Pde6c	Mus musculus phosphodiesterase 6C, cGMP specific, cone, alpha prime (Pde6c), transcript variant 1, mRNA [NM_033614]	NM_033614
		Pde7b	Mus musculus phosphodiesterase 7B (Pde7b), mRNA [NM_013875]	NM_013875
		Pde8b	Mus musculus phosphodiesterase 8B (Pde8b), transcript variant 1, mRNA [NM_001170669]	NM_001170669
		Pdia6	Mus musculus protein disulfide isomerase associated 6 (Pdia6), mRNA [NM_027959]	NM_027959
		Pdilt	Mus musculus protein disulfide isomerase-like, testis expressed (Pdilt), mRNA [NM_027943]	NM_027943
		Pdlim5	Mus musculus PDZ and LIM domain 5 (Pdlim5), transcript variant 1, mRNA [NM_019808]	NM_019808
		Pdp2	Mus musculus pyruvate dehyrogenase phosphatase catalytic subunit 2 (Pdp2), mRNA [NM_001024606]	NM_001024606
		Pdzd2	Mus musculus PDZ domain containing 2 (Pdzd2), mRNA [NM_001081064]	NM_001081064
		Pex26	Mus musculus peroxisomal biogenesis factor 26 (Pex26), mRNA [NM_028730]	NM_028730
		Pfkfb1	Mus musculus 6-phosphofructo-2-kinase/fructose-2,6-biphosphatase 1 (Pfkfb1), mRNA [NM_008824]	NM_008824
		Pfkfb4	Mus musculus 6-phosphofructo-2-kinase/fructose-2,6-biphosphatase 4 (Pfkfb4), mRNA [NM_173019]	NM_173019
		Pgcp	Mus musculus plasma glutamate carboxypeptidase (Pgcp), transcript variant 2, mRNA [NM_176073]	NM_176073
		Pgk1	Mus musculus phosphoglycerate kinase 1 (Pgk1), mRNA [NM_008828]	NM_008828
		Pgpep1l	Mus musculus pyroglutamyl-peptidase I-like (Pgpep1l), mRNA [NM_030101]	NM_030101
		Phactr2	PREDICTED: Mus musculus hypothetical protein LOC100039475 (LOC100039475), mRNA [XM_001473029]	XM_001473029
		Phb	Mus musculus prohibitin (Phb), mRNA [NM_008831]	NM_008831
		Phf21a	Mus musculus PHD finger protein 21A (Phf21a), transcript variant 3, mRNA [NM_001109691]	NM_001109691
		Phf7	Mus musculus PHD finger protein 7 (Phf7), mRNA [NM_027949]	NM_027949
		Phlda2	Mus musculus pleckstrin homology-like domain, family A, member 2 (Phlda2), mRNA [NM_009434]	NM_009434
		Phospho2	Mus musculus phosphatase, orphan 2 (Phospho2), mRNA [NM_028521]	NM_028521
		Pi4ka	Mus musculus phosphatidylinositol 4-kinase, catalytic, alpha polypeptide (Pi4ka), mRNA [NM_001001983]	NM_001001983
		Pigq	Mus musculus phosphatidylinositol glycan anchor biosynthesis, class Q (Pigq), mRNA [NM_011822]	NM_011822
		Pik3ip1	Mus musculus phosphoinositide-3-kinase interacting protein 1 (Pik3ip1), mRNA [NM_178149]	NM_178149
		Pik3r6	Mus musculus phosphoinositide-3-kinase, regulatory subunit 6 (Pik3r6), transcript variant 2, mRNA [NM_001004435]	NM_001004435
		Pikfyve	Mus musculus phosphoinositide kinase, FYVE finger containing (Pikfyve), mRNA [NM_011086]	NM_011086
		Pikfyve	Mus musculus phosphoinositide kinase, FYVE finger containing (Pikfyve), mRNA [NM_011086]	NM_011086
		Pitpna	Mus musculus phosphatidylinositol transfer protein, alpha (Pitpna), mRNA [NM_008850]	NM_008850
		Pitx2	Mus musculus paired-like homeodomain transcription factor 2 (Pitx2), transcript variant 3, mRNA [NM_001042502]	NM_001042502
		Piwil2	Mus musculus piwi-like homolog 2 (Drosophila) (Piwil2), mRNA [NM_021308]	NM_021308
		Pkd2l2	Mus musculus polycystic kidney disease 2-like 2 (Pkd2l2), transcript variant 1, mRNA [NM_016927]	NM_016927
		Pkig	Mus musculus protein kinase inhibitor, gamma (Pkig), transcript variant 4, mRNA [NM_001164053]	NM_001164053
		Pla2g2c	phospholipase A2, group IIC Gene [Source:MGI (curated);Acc:MGI:106638] [ENSMUST00000105808]	A_55_P1968103
		Pla2g4c	Mus musculus phospholipase A2, group IVC (cytosolic, calcium-independent) (Pla2g4c), transcript variant 1, mRNA [NM_001168504]	NM_001168504
		Plcd1	Mus musculus phospholipase C, delta 1 (Plcd1), mRNA [NM_019676]	NM_019676
		Plekhm1	Mus musculus pleckstrin homology domain containing, family M (with RUN domain) member 1 (Plekhm1), mRNA [NM_183034]	NM_183034
		Plekho1	Mus musculus pleckstrin homology domain containing, family O member 1 (Plekho1), mRNA [NM_023320]	NM_023320
		Plg	Mus musculus plasminogen (Plg), mRNA [NM_008877]	NM_008877
		Plp1	Mus musculus proteolipid protein (myelin) 1 (Plp1), mRNA [NM_011123]	NM_011123
		Plrg1	Mus musculus pleiotropic regulator 1, PRL1 homolog (Arabidopsis) (Plrg1), mRNA [NM_016784]	NM_016784
		Plxna2	Mus musculus plexin A2 (Plxna2), mRNA [NM_008882]	NM_008882
		Plxnb1	Mus musculus plexin B1 (Plxnb1), mRNA [NM_172775]	NM_172775
		Pml	Mus musculus promyelocytic leukemia (Pml), transcript variant 2, mRNA [NM_178087]	NM_178087
		Pmm1	Mus musculus phosphomannomutase 1 (Pmm1), mRNA [NM_013872]	NM_013872
		Pnliprp1	Mus musculus pancreatic lipase related protein 1 (Pnliprp1), mRNA [NM_018874]	NM_018874
		Polg	Mus musculus polymerase (DNA directed), gamma (Polg), mRNA [NM_017462]	NM_017462
		Polg2	Mus musculus polymerase (DNA directed), gamma 2, accessory subunit (Polg2), nuclear gene encoding mitochondrial protein, transcript variant 1, mRNA [NM_015810]	NM_015810
		Polr2g	Mus musculus polymerase (RNA) II (DNA directed) polypeptide G (Polr2g), mRNA [NM_026329]	NM_026329
		Polr3b	Mus musculus polymerase (RNA) III (DNA directed) polypeptide B (Polr3b), mRNA [NM_027423]	NM_027423
		Pom121	Mus musculus nuclear pore membrane protein 121 (Pom121), mRNA [NM_148932]	NM_148932
		Pom121l12	Mus musculus POM121 membrane glycoprotein-like 12 (Pom121l12), mRNA [NM_001164166]	NM_001164166
		Pomgnt1	Mus musculus protein O-linked mannose beta1,2-N-acetylglucosaminyltransferase (Pomgnt1), transcript variant 2, mRNA [NM_029786]	NM_029786
		Pomp	Mus musculus proteasome maturation protein (Pomp), mRNA [NM_025624]	NM_025624
		Pot1b	Mus musculus protection of telomeres 1B (Pot1b), mRNA [NM_028370]	NM_028370
		Pou3f2	Mus musculus POU domain, class 3, transcription factor 2 (Pou3f2), mRNA [NM_008899]	NM_008899
		Ppp1r2	Mus musculus protein phosphatase 1, regulatory (inhibitor) subunit 2 (Ppp1r2), mRNA [NM_025800]	NM_025800
		Ppp2r1b	Mus musculus protein phosphatase 2 (formerly 2A), regulatory subunit A (PR 65), beta isoform (Ppp2r1b), transcript variant 2, mRNA [NM_028614]	NM_028614
		Ppp4r2	Mus musculus protein phosphatase 4, regulatory subunit 2 (Ppp4r2), mRNA [NM_182939]	NM_182939
		Ppp4r4	Mus musculus protein phosphatase 4, regulatory subunit 4 (Ppp4r4), mRNA [NM_028980]	NM_028980
		Pram1	Mus musculus PML-RAR alpha-regulated adaptor molecule 1 (Pram1), transcript variant 1, mRNA [NM_001002842]	NM_001002842
		Prhoxnb	Mus musculus parahox cluster neighbor (Prhoxnb), mRNA [NM_001039678]	NM_001039678
		Prickle2	Mus musculus prickle homolog 2 (Drosophila) (Prickle2), transcript variant 4, mRNA [NM_001134460]	NM_001134460
		Prkacb	Mus musculus protein kinase, cAMP dependent, catalytic, beta (Prkacb), transcript variant 1, mRNA [NM_011100]	NM_011100
		Prkca	Mus musculus protein kinase C, alpha (Prkca), mRNA [NM_011101]	NM_011101
		Prkcq	Mus musculus protein kinase C, theta (Prkcq), mRNA [NM_008859]	NM_008859
		Prl2a1	Mus musculus prolactin family 2, subfamily a, member 1 (Prl2a1), mRNA [NM_019991]	NM_019991
		Prl3a1	Mus musculus prolactin family 3, subfamily a, member 1 (Prl3a1), mRNA [NM_025896]	NM_025896
		Prl3d1	Mus musculus prolactin family 3, subfamily d, member 1 (Prl3d1), mRNA [NM_008864]	NM_008864
		Prl6a1	Mus musculus prolactin family 6, subfamily a, member 1 (Prl6a1), mRNA [NM_011166]	NM_011166
		Prl7a1	Mus musculus prolactin family 7, subfamily a, member 1 (Prl7a1), transcript variant 1, mRNA [NM_001164058]	NM_001164058
		Prl7d1	Mus musculus prolactin family 7, subfamily d, member 1 (Prl7d1), mRNA [NM_011120]	NM_011120
		Prm1	Mus musculus protamine 1 (Prm1), mRNA [NM_013637]	NM_013637
		Prnp	Mus musculus prion protein (Prnp), mRNA [NM_011170]	NM_011170
		Proca1	protein interacting with cyclin A1 Gene [Source:MGI (curated);Acc:MGI:1918274] [ENSMUST00000108317]	A_55_P2025123
		Prpf38b	Mus musculus PRP38 pre-mRNA processing factor 38 (yeast) domain containing B (Prpf38b), mRNA [NM_025845]	NM_025845
		Prph	Mus musculus peripherin (Prph), transcript variant 1, mRNA [NM_013639]	NM_013639
		Prph2	Mus musculus peripherin 2 (Prph2), mRNA [NM_008938]	NM_008938
		Prr16	Mus musculus proline rich 16 (Prr16), mRNA [NM_001081224]	NM_001081224
		Prss51	protease, serine, 51 Gene [Source:MGI Symbol;Acc:MGI:1921465] [ENSMUST00000063785]	XM_001003265
		Prtg	Mus musculus protogenin homolog (Gallus gallus) (Prtg), mRNA [NM_175485]	NM_175485
		Prune2	Mus musculus prune homolog 2 (Drosophila) (Prune2), mRNA [NM_181348]	NM_181348
		Psat1	Mus musculus phosphoserine aminotransferase 1 (Psat1), mRNA [NM_177420]	NM_177420
		Psg20	Mus musculus pregnancy-specific glycoprotein 20 (Psg20), mRNA [NM_054058]	NM_054058
		Psmd12	Mus musculus proteasome (prosome, macropain) 26S subunit, non-ATPase, 12 (Psmd12), mRNA [NM_025894]	NM_025894
		Psmg4	Mus musculus proteasome (prosome, macropain) assembly chaperone 4 (Psmg4), transcript variant 2, mRNA [NM_001101430]	NM_001101430
		Psph	Mus musculus phosphoserine phosphatase (Psph), mRNA [NM_133900]	NM_133900
		Pten	Mus musculus phosphatase and tensin homolog (Pten), mRNA [NM_008960]	NM_008960
		Ptges3	Mus musculus prostaglandin E synthase 3 (cytosolic) (Ptges3), mRNA [NM_019766]	NM_019766
		Ptma	Mus musculus prothymosin alpha (Ptma), mRNA [NM_008972]	NM_008972
		Ptplb	Mus musculus protein tyrosine phosphatase-like (proline instead of catalytic arginine), member b (Ptplb), mRNA [NM_023587]	NM_023587
		Ptpn2	Mus musculus protein tyrosine phosphatase, non-receptor type 2 (Ptpn2), transcript variant 2, mRNA [NM_001127177]	NM_001127177
		Ptprb	Mus musculus protein tyrosine phosphatase, receptor type, B (Ptprb), mRNA [NM_029928]	NM_029928
		Pttg1	Mus musculus pituitary tumor-transforming gene 1 (Pttg1), transcript variant 2, mRNA [NM_013917]	NM_013917
		Pvrl4	Mus musculus poliovirus receptor-related 4 (Pvrl4), transcript variant 1, mRNA [NM_027893]	NM_027893
		Pxmp3	Mus musculus peroxisomal membrane protein 3 (Pxmp3), transcript variant 1, mRNA [NM_008994]	NM_008994
		Pzp	Mus musculus pregnancy zone protein (Pzp), mRNA [NM_007376]	NM_007376
		Qdpr	Mus musculus quinoid dihydropteridine reductase (Qdpr), mRNA [NM_024236]	NM_024236
		Qk	Mus musculus 15 days embryo male testis cDNA, RIKEN full-length enriched library, clone:8030484F22 product:RIKEN cDNA 1110003F05 gene, full insert sequence. [AK033279]	AK033279
		Qpct	Mus musculus glutaminyl-peptide cyclotransferase (glutaminyl cyclase) (Qpct), mRNA [NM_027455]	NM_027455
		Qrich1	Mus musculus glutamine-rich 1 (Qrich1), transcript variant 2, mRNA [NM_175143]	NM_175143
		Qser1	Mus musculus glutamine and serine rich 1 (Qser1), mRNA [NM_001123327]	NM_001123327
		Qser1	Mus musculus glutamine and serine rich 1 (Qser1), mRNA [NM_001123327]	NM_001123327
		Rab10	Mus musculus RAB10, member RAS oncogene family (Rab10), mRNA [NM_016676]	NM_016676
		Rab18	Mus musculus RAB18, member RAS oncogene family (Rab18), mRNA [NM_181070]	NM_181070
		Rab1b	Mus musculus RAB1B, member RAS oncogene family (Rab1b), mRNA [NM_029576]	NM_029576
		Rab2b	Mus musculus RAB2B, member RAS oncogene family (Rab2b), mRNA [NM_172601]	NM_172601
		Rab33b	Mus musculus RAB33B, member of RAS oncogene family (Rab33b), mRNA [NM_016858]	NM_016858
		Rab3d	Mus musculus RAB3D, member RAS oncogene family (Rab3d), mRNA [NM_031874]	NM_031874
		Rab3gap1	Mus musculus RAB3 GTPase activating protein subunit 1 (Rab3gap1), mRNA [NM_178690]	NM_178690
		Rab3gap2	Mus musculus RAB3 GTPase activating protein subunit 2 (Rab3gap2), mRNA [NM_001163754]	NM_001163754
		Rab40b	Mus musculus Rab40b, member RAS oncogene family (Rab40b), mRNA [NM_139147]	NM_139147
		Rab5a	Mus musculus RAB5A, member RAS oncogene family (Rab5a), mRNA [NM_025887]	NM_025887
		Rab6b	Mus musculus RAB6B, member RAS oncogene family (Rab6b), mRNA [NM_173781]	NM_173781
		Rabac1	Mus musculus Rab acceptor 1 (prenylated) (Rabac1), mRNA [NM_010261]	NM_010261
		Rabac1	Mus musculus Rab acceptor 1 (prenylated) (Rabac1), mRNA [NM_010261]	NM_010261
		Rabgap1	Mus musculus RAB GTPase activating protein 1 (Rabgap1), transcript variant 2, mRNA [NM_001033960]	NM_001033960
		Rabgef1	Mus musculus RAB guanine nucleotide exchange factor (GEF) 1 (Rabgef1), mRNA [NM_019983]	NM_019983
		Rac1	Mus musculus RAS-related C3 botulinum substrate 1 (Rac1), mRNA [NM_009007]	NM_009007
		Rad23b	Mus musculus RAD23b homolog (S. cerevisiae) (Rad23b), mRNA [NM_009011]	NM_009011
		Rad51l1	RAD51-like 1 (S. cerevisiae) Gene [Source:MGI Symbol;Acc:MGI:1099436] [ENSMUST00000079533]	AK015771
		Radil	Mus musculus Ras association and DIL domains (Radil), mRNA [NM_178702]	NM_178702
		Rai14	Mus musculus retinoic acid induced 14 (Rai14), transcript variant 1, mRNA [NM_030690]	NM_030690
		Ralgapa2	Mus musculus Ral GTPase activating protein, alpha subunit 2 (catalytic) (Ralgapa2), mRNA [NM_001033348]	NM_001033348
		Ralgapa2	Ral GTPase activating protein, alpha subunit 2 (catalytic) Gene [Source:MGI (curated);Acc:MGI:3036245] [ENSMUST00000109986]	A_55_P2105633
		Ralyl	Mus musculus RALY RNA binding protein-like (Ralyl), transcript variant 1, mRNA [NM_178631]	NM_178631
		Raph1	PREDICTED: Mus musculus Ras association (RalGDS/AF-6) and pleckstrin homology domains 1 (Raph1), mRNA [XM_001479477]	XM_001479477
		Rbck1	Mus musculus RanBP-type and C3HC4-type zinc finger containing 1 (Rbck1), transcript variant 1, mRNA [NM_001083921]	NM_001083921
		Rbl1	Mus musculus retinoblastoma-like 1 (p107) (Rbl1), transcript variant 2, mRNA [NM_001139516]	NM_001139516
		Rbm12	copine I Gene [Source:MGI (curated);Acc:MGI:2386621] [ENSMUST00000109604]	AK020481
		Rbm20	Mus musculus RNA binding motif protein 20 (Rbm20), mRNA [NM_001170847]	NM_001170847
		Rbm27	Mus musculus RNA binding motif protein 27 (Rbm27), mRNA [NM_172626]	NM_172626
		Rbm41	Mus musculus RNA binding motif protein 41 (Rbm41), transcript variant 1, mRNA [NM_001172147]	NM_001172147
		Rbm44	Mus musculus RNA binding motif protein 44 (Rbm44), mRNA [NM_001033408]	NM_001033408
		Rbm46	Mus musculus RNA binding motif protein 46 (Rbm46), mRNA [NM_001146328]	NM_001146328
		Rbms3	Mus musculus RNA binding motif, single stranded interacting protein (Rbms3), transcript variant 1, mRNA [NM_001172123]	NM_001172123
		Rbpj	Mus musculus recombination signal binding protein for immunoglobulin kappa J region (Rbpj), transcript variant 1, mRNA [NM_009035]	NM_009035
		Rbpms	Mus musculus RNA binding protein gene with multiple splicing (Rbpms), transcript variant 1, mRNA [NM_019733]	NM_019733
		Rccd1	Mus musculus RCC1 domain containing 1 (Rccd1), mRNA [NM_173445]	NM_173445
		Rcor1	Mus musculus REST corepressor 1 (Rcor1), mRNA [NM_198023]	NM_198023
		Rcor2	Mus musculus REST corepressor 2 (Rcor2), mRNA [NM_054048]	NM_054048
		Rdh12	Mus musculus retinol dehydrogenase 12 (Rdh12), mRNA [NM_030017]	NM_030017
		Rdm1	Mus musculus RAD52 motif 1 (Rdm1), mRNA [NM_025654]	NM_025654
		Reep3	Mus musculus receptor accessory protein 3 (Reep3), mRNA [NM_178606]	NM_178606
		Reep3	Mus musculus receptor accessory protein 3 (Reep3), mRNA [NM_178606]	NM_178606
		Reg3b	Mus musculus regenerating islet-derived 3 beta (Reg3b), mRNA [NM_011036]	NM_011036
		Reg3g	Mus musculus regenerating islet-derived 3 gamma (Reg3g), mRNA [NM_011260]	NM_011260
		Rere	Mus musculus arginine glutamic acid dipeptide (RE) repeats (Rere), mRNA [NM_001085492]	NM_001085492
		Rev1	Mus musculus REV1 homolog (S. cerevisiae) (Rev1), mRNA [NM_019570]	NM_019570
		Rfc1	Mus musculus replication factor C (activator 1) 1 (Rfc1), mRNA [NM_011258]	NM_011258
		Rfx3	Mus musculus regulatory factor X, 3 (influences HLA class II expression) (Rfx3), transcript variant 1, mRNA [NM_011265]	NM_011265
		Rgl2	Mus musculus ral guanine nucleotide dissociation stimulator-like 2 (Rgl2), mRNA [NM_009059]	NM_009059
		Rgr	Mus musculus retinal G protein coupled receptor (Rgr), mRNA [NM_021340]	NM_021340
		Rgs17	Mus musculus regulator of G-protein signaling 17 (Rgs17), transcript variant 1, mRNA [NM_001161822]	NM_001161822
		Rgs19	Mus musculus regulator of G-protein signaling 19 (Rgs19), mRNA [NM_026446]	NM_026446
		Rgs20	Mus musculus regulator of G-protein signaling 20 (Rgs20), transcript variant 1, mRNA [NM_001177795]	NM_001177795
		Rgs3	Mus musculus regulator of G-protein signaling 3 (Rgs3), transcript variant 2, mRNA [NM_134257]	NM_134257
		Rgs4	Mus musculus regulator of G-protein signaling 4 (Rgs4), mRNA [NM_009062]	NM_009062
		Rgsl1		XM_001479064
		Rhbdd2	Mus musculus rhomboid domain containing 2 (Rhbdd2), mRNA [NM_146002]	NM_146002
		Rhbdl1	Mus musculus rhomboid, veinlet-like 1 (Drosophila) (Rhbdl1), mRNA [NM_144816]	NM_144816
		Rimklb	Mus musculus ribosomal modification protein rimK-like family member B (Rimklb), mRNA [NM_027664]	NM_027664
		Rims2	Mus musculus regulating synaptic membrane exocytosis 2 (Rims2), mRNA [NM_053271]	NM_053271
		Riok2	Mus musculus RIO kinase 2 (yeast) (Riok2), mRNA [NM_025934]	NM_025934
		Rnase4	Mus musculus ribonuclease, RNase A family 4 (Rnase4), transcript variant 1, mRNA [NM_021472]	NM_021472
		Rnf114	Mus musculus ring finger protein 114 (Rnf114), mRNA [NM_030743]	NM_030743
		Rnf114	Mus musculus ring finger protein 114 (Rnf114), mRNA [NM_030743]	NM_030743
		Rnf144a	Mus musculus ring finger protein 144A (Rnf144a), transcript variant 2, mRNA [NM_080563]	NM_080563
		Rnf146	Mus musculus ring finger protein 146 (Rnf146), transcript variant 1, mRNA [NM_001110197]	NM_001110197
		Rnf220	Mus musculus ring finger protein 220 (Rnf220), mRNA [NM_025739]	NM_025739
		Rnf222	Mus musculus ring finger protein 222 (Rnf222), mRNA [NM_177060]	NM_177060
		Rnf38	Mus musculus ring finger protein 38 (Rnf38), transcript variant 1, mRNA [NM_175201]	NM_175201
		Rnpc3	Mus musculus RNA-binding region (RNP1, RRM) containing 3 (Rnpc3), transcript variant 2, mRNA [NM_026043]	NM_026043
		Robo1	Mus musculus roundabout homolog 1 (Drosophila) (Robo1), mRNA [NM_019413]	NM_019413
		Rp1	Mus musculus retinitis pigmentosa 1 (human) (Rp1), mRNA [NM_011283]	NM_011283
		Rpl31-ps1	PREDICTED: Mus musculus similar to mKIAA0112 protein (LOC637692), misc RNA [XR_033947]	XR_033947
		Rpl32	Mus musculus ribosomal protein L32 (Rpl32), mRNA [NM_172086]	NM_172086
		Rpl36al	Mus musculus ribosomal protein L36A-like (Rpl36al), mRNA [NM_025589]	NM_025589
		Rpl39l	Mus musculus ribosomal protein L39-like (Rpl39l), mRNA [NM_026594]	NM_026594
		Rpl7	Mus musculus ribosomal protein L7 (Rpl7), mRNA [NM_011291]	NM_011291
		Rpl7a	Mus musculus ribosomal protein L7A (Rpl7a), mRNA [NM_013721]	NM_013721
		Rplp0	Mus musculus ribosomal protein, large, P0 (Rplp0), mRNA [NM_007475]	NM_007475
		Rplp0	Mus musculus ribosomal protein, large, P0 (Rplp0), mRNA [NM_007475]	NM_007475
		Rpp21	Mus musculus ribonuclease P 21 subunit (human) (Rpp21), mRNA [NM_026308]	NM_026308
		Rpp40	Mus musculus ribonuclease P 40 subunit (human) (Rpp40), mRNA [NM_145938]	NM_145938
		Rprd1b	Mus musculus regulation of nuclear pre-mRNA domain containing 1B (Rprd1b), mRNA [NM_027434]	NM_027434
		Rps19	Mus musculus ribosomal protein S19 (Rps19), mRNA [NM_023133]	NM_023133
		Rragc	Mus musculus Ras-related GTP binding C (Rragc), mRNA [NM_017475]	NM_017475
		Rrp7a	Mus musculus ribosomal RNA processing 7 homolog A (S. cerevisiae) (Rrp7a), mRNA [NM_029101]	NM_029101
		Rrp7a	Mus musculus ribosomal RNA processing 7 homolog A (S. cerevisiae) (Rrp7a), mRNA [NM_029101]	NM_029101
		Rsf1	Mus musculus remodeling and spacing factor 1 (Rsf1), mRNA [NM_001081267]	NM_001081267
		Rttn	Mus musculus rotatin (Rttn), mRNA [NM_175542]	NM_175542
		Rxfp3	Mus musculus relaxin family peptide receptor 3 (Rxfp3), mRNA [NM_178717]	NM_178717
		Rxrb	Mus musculus retinoid X receptor beta (Rxrb), mRNA [NM_011306]	NM_011306
		Sall1	Mus musculus sal-like 1 (Drosophila) (Sall1), mRNA [NM_021390]	NM_021390
		Samd1	Mus musculus sterile alpha motif domain containing 1 (Samd1), mRNA [NM_001081415]	NM_001081415
		Samd12	Mus musculus sterile alpha motif domain containing 12 (Samd12), mRNA [NM_177225]	NM_177225
		Sap18	Mus musculus Sin3-associated polypeptide 18 (Sap18), mRNA [NM_009119]	NM_009119
		Saps2	Mus musculus SAPS domain family, member 2 (Saps2), transcript variant 1, mRNA [NM_026813]	NM_026813
		Sarnp	Mus musculus SAP domain containing ribonucleoprotein (Sarnp), mRNA [NM_025364]	NM_025364
		Sart3	Mus musculus squamous cell carcinoma antigen recognized by T-cells 3 (Sart3), mRNA [NM_016926]	NM_016926
		Sav1	Mus musculus salvador homolog 1 (Drosophila) (Sav1), mRNA [NM_022028]	NM_022028
		Sbf2	Mus musculus SET binding factor 2 (Sbf2), mRNA [NM_177324]	NM_177324
		Scd3	Mus musculus stearoyl-coenzyme A desaturase 3 (Scd3), mRNA [NM_024450]	NM_024450
		Scg3	Mus musculus secretogranin III (Scg3), transcript variant 1, mRNA [NM_009130]	NM_009130
		Scgb2b1-ps	PREDICTED: Mus musculus secretoglobin, family 2B, member 1 (Scgb2b1), mRNA [XM_001481266]	XM_001481266
		Sclt1	Mus musculus sodium channel and clathrin linker 1 (Sclt1), mRNA [NM_001081411]	NM_001081411
		Scmh1	Mus musculus sex comb on midleg homolog 1 (Scmh1), transcript variant 1, mRNA [NM_013883]	NM_013883
		Scml4	Mus musculus sex comb on midleg-like 4 (Drosophila) (Scml4), mRNA [NM_172938]	NM_172938
		Scn2a1	Mus musculus sodium channel, voltage-gated, type II, alpha 1 (Scn2a1), mRNA [NM_001099298]	NM_001099298
		Scnm1	Mus musculus sodium channel modifier 1 (Scnm1), transcript variant 1, mRNA [NM_027013]	NM_027013
		Scnn1g	Mus musculus sodium channel, nonvoltage-gated 1 gamma (Scnn1g), mRNA [NM_011326]	NM_011326
		Sco1	Mus musculus SCO cytochrome oxidase deficient homolog 1 (yeast) (Sco1), nuclear gene encoding mitochondrial protein, mRNA [NM_001040026]	NM_001040026
		Scp2	Mus musculus sterol carrier protein 2, liver (Scp2), mRNA [NM_011327]	NM_011327
		Scpep1	Mus musculus serine carboxypeptidase 1, mRNA (cDNA clone MGC:29291 IMAGE:4193674), complete cds. [BC021399]	BC021399
		Scpep1	Mus musculus serine carboxypeptidase 1 (Scpep1), mRNA [NM_029023]	NM_029023
		Sctr	Mus musculus secretin receptor (Sctr), mRNA [NM_001012322]	NM_001012322
		Sdr16c5	Mus musculus short chain dehydrogenase/reductase family 16C, member 5 (Sdr16c5), mRNA [NM_181989]	NM_181989
		Sdr39u1	Mus musculus short chain dehydrogenase/reductase family 39U, member 1 (Sdr39u1), mRNA [NM_001082975]	NM_001082975
		Selk	Mus musculus selenoprotein K (Selk), mRNA [NM_019979]	NM_019979
		Sell	Mus musculus selectin, lymphocyte (Sell), transcript variant 2, mRNA [NM_001164059]	NM_001164059
		Sema3a	Mus musculus sema domain, immunoglobulin domain (Ig), short basic domain, secreted, (semaphorin) 3A (Sema3a), mRNA [NM_009152]	NM_009152
		Senp2	Mus musculus SUMO/sentrin specific peptidase 2 (Senp2), transcript variant 1, mRNA [NM_029457]	NM_029457
		Senp6	Mus musculus SUMO/sentrin specific peptidase 6 (Senp6), mRNA [NM_146003]	NM_146003
		Serpina6	Mus musculus serine (or cysteine) peptidase inhibitor, clade A, member 6 (Serpina6), mRNA [NM_007618]	NM_007618
		Serpinb12	Mus musculus serine (or cysteine) peptidase inhibitor, clade B (ovalbumin), member 12 (Serpinb12), mRNA [NM_027971]	NM_027971
		Serpind1	Mus musculus serine (or cysteine) peptidase inhibitor, clade D, member 1 (Serpind1), mRNA [NM_008223]	NM_008223
		Serpini1	Mus musculus serine (or cysteine) peptidase inhibitor, clade I, member 1 (Serpini1), mRNA [NM_009250]	NM_009250
		Setd6	Mus musculus SET domain containing 6 (Setd6), mRNA [NM_001035123]	NM_001035123
		Sfrs13a	Mus musculus splicing factor, arginine/serine-rich 13A (Sfrs13a), transcript variant 1, mRNA [NM_010178]	NM_010178
		Sfrs15	Mus musculus splicing factor, arginine/serine-rich 15 (Sfrs15), mRNA [NM_178923]	NM_178923
		Sfxn1	Mus musculus sideroflexin 1 (Sfxn1), mRNA [NM_027324]	NM_027324
		Sgpl1	Mus musculus sphingosine phosphate lyase 1 (Sgpl1), mRNA [NM_009163]	NM_009163
		Sh2d1a	Mus musculus SH2 domain protein 1A (Sh2d1a), mRNA [NM_011364]	NM_011364
		Sh2d1b1	Mus musculus SH2 domain protein 1B1 (Sh2d1b1), mRNA [NM_012009]	NM_012009
		Sh2d5	Mus musculus SH2 domain containing 5 (Sh2d5), mRNA [NM_001099631]	NM_001099631
		Sh3bgrl2	Mus musculus SH3 domain binding glutamic acid-rich protein like 2 (Sh3bgrl2), mRNA [NM_172507]	NM_172507
		Sh3gl1	Mus musculus SH3-domain GRB2-like 1 (Sh3gl1), mRNA [NM_013664]	NM_013664
		Sh3rf1	Mus musculus SH3 domain containing ring finger 1 (Sh3rf1), mRNA [NM_021506]	NM_021506
		Shc4	Mus musculus SHC (Src homology 2 domain containing) family, member 4 (Shc4), mRNA [NM_199022]	NM_199022
		Shmt1	Mus musculus serine hydroxymethyltransferase 1 (soluble) (Shmt1), nuclear gene encoding mitochondrial protein, mRNA [NM_009171]	NM_009171
		Shox2	Mus musculus short stature homeobox 2 (Shox2), mRNA [NM_013665]	NM_013665
		Shprh	Mus musculus SNF2 histone linker PHD RING helicase (Shprh), transcript variant 1, mRNA [NM_001077707]	NM_001077707
		Siva1	Mus musculus SIVA1, apoptosis-inducing factor (Siva1), transcript variant 1, mRNA [NM_013929]	NM_013929
		Six4	Mus musculus sine oculis-related homeobox 4 homolog (Drosophila) (Six4), mRNA [NM_011382]	NM_011382
		Skint8	Mus musculus selection and upkeep of intraepithelial T cells 8 (Skint8), mRNA [NM_001100466]	NM_001100466
		Skiv2l2	Mus musculus superkiller viralicidic activity 2-like 2 (S. cerevisiae) (Skiv2l2), mRNA [NM_028151]	NM_028151
		Slc12a2	Mus musculus solute carrier family 12, member 2 (Slc12a2), mRNA [NM_009194]	NM_009194
		Slc13a3	Mus musculus solute carrier family 13 (sodium-dependent dicarboxylate transporter), member 3 (Slc13a3), mRNA [NM_054055]	NM_054055
		Slc16a4	Mus musculus solute carrier family 16 (monocarboxylic acid transporters), member 4 (Slc16a4), mRNA [NM_146136]	NM_146136
		Slc16a7	Mus musculus solute carrier family 16 (monocarboxylic acid transporters), member 7 (Slc16a7), mRNA [NM_011391]	NM_011391
		Slc17a2	Mus musculus solute carrier family 17 (sodium phosphate), member 2 (Slc17a2), mRNA [NM_144836]	NM_144836
		Slc17a3	Mus musculus solute carrier family 17 (sodium phosphate), member 3 (Slc17a3), transcript variant 1, mRNA [NM_134069]	NM_134069
		Slc19a3	Mus musculus solute carrier family 19 (sodium/hydrogen exchanger), member 3 (Slc19a3), mRNA [NM_030556]	NM_030556
		Slc24a3	Mus musculus solute carrier family 24 (sodium/potassium/calcium exchanger), member 3 (Slc24a3), mRNA [NM_053195]	NM_053195
		Slc25a12	Mus musculus solute carrier family 25 (mitochondrial carrier, Aralar), member 12 (Slc25a12), nuclear gene encoding mitochondrial protein, mRNA [NM_172436]	NM_172436
		Slc25a19	Mus musculus solute carrier family 25 (mitochondrial thiamine pyrophosphate carrier), member 19 (Slc25a19), nuclear gene encoding mitochondrial protein, mRNA [NM_026071]	NM_026071
		Slc25a22	Mus musculus solute carrier family 25 (mitochondrial carrier, glutamate), member 22 (Slc25a22), nuclear gene encoding mitochondrial protein, transcript variant 1, mRNA [NM_026646]	NM_026646
		Slc28a3	Mus musculus solute carrier family 28 (sodium-coupled nucleoside transporter), member 3 (Slc28a3), mRNA [NM_022317]	NM_022317
		Slc2a13	Mus musculus 3 days neonate thymus cDNA, RIKEN full-length enriched library, clone:A630029G22 product:PROTON MYO-INOSITOL TRANSPORTER homolog [Rattus norvegicus], full insert sequence. [AK041673]	AK041673
		Slc38a11	Mus musculus solute carrier family 38, member 11 (Slc38a11), mRNA [NM_177074]	NM_177074
		Slc38a9	Mus musculus solute carrier family 38, member 9 (Slc38a9), mRNA [NM_178746]	NM_178746
		Slc39a12	Mus musculus solute carrier family 39 (zinc transporter), member 12 (Slc39a12), mRNA [NM_001012305]	NM_001012305
		Slc39a3	Mus musculus solute carrier family 39 (zinc transporter), member 3 (Slc39a3), mRNA [NM_134135]	NM_134135
		Slc41a3	Mus musculus solute carrier family 41, member 3 (Slc41a3), transcript variant 1, mRNA [NM_027868]	NM_027868
		Slc43a2	Mus musculus solute carrier family 43, member 2 (Slc43a2), mRNA [NM_173388]	NM_173388
		Slc44a5	Mus musculus solute carrier family 44, member 5 (Slc44a5), mRNA [NM_001081263]	NM_001081263
		Slc46a2	Mus musculus solute carrier family 46, member 2 (Slc46a2), mRNA [NM_021053]	NM_021053
		Slc4a1ap	Mus musculus solute carrier family 4 (anion exchanger), member 1, adaptor protein (Slc4a1ap), mRNA [NM_009206]	NM_009206
		Slc4a1ap	Mus musculus solute carrier family 4 (anion exchanger), member 1, adaptor protein (Slc4a1ap), mRNA [NM_009206]	NM_009206
		Slc4a8	Mus musculus solute carrier family 4 (anion exchanger), member 8 (Slc4a8), mRNA [NM_021530]	NM_021530
		Slc4a9	Mus musculus solute carrier family 4, sodium bicarbonate cotransporter, member 9 (Slc4a9), mRNA [NM_172830]	NM_172830
		Slc5a12	Mus musculus solute carrier family 5 (sodium/glucose cotransporter), member 12 (Slc5a12), transcript variant 1, mRNA [NM_001003915]	NM_001003915
		Slc5a6	Mus musculus solute carrier family 5 (sodium-dependent vitamin transporter), member 6 (Slc5a6), transcript variant 1, mRNA [NM_001177621]	NM_001177621
		Slc5a9	Mus musculus solute carrier family 5 (sodium/glucose cotransporter), member 9 (Slc5a9), mRNA [NM_145551]	NM_145551
		Slc6a1	Mus musculus solute carrier family 6 (neurotransmitter transporter, GABA), member 1 (Slc6a1), mRNA [NM_178703]	NM_178703
		Slc6a2	Mus musculus solute carrier family 6 (neurotransmitter transporter, noradrenalin), member 2 (Slc6a2), mRNA [NM_009209]	NM_009209
		Slc9a3r1	Mus musculus solute carrier family 9 (sodium/hydrogen exchanger), member 3 regulator 1 (Slc9a3r1), mRNA [NM_012030]	NM_012030
		Slc9a4	Mus musculus solute carrier family 9 (sodium/hydrogen exchanger), member 4 (Slc9a4), mRNA [NM_177084]	NM_177084
		Slc9a7	Mus musculus solute carrier family 9 (sodium/hydrogen exchanger), member 7 (Slc9a7), mRNA [NM_177353]	NM_177353
		Slc9a8	Mus musculus solute carrier family 9 (sodium/hydrogen exchanger), member 8 (Slc9a8), transcript variant 1, mRNA [NM_148929]	NM_148929
		Slc9a9	Mus musculus solute carrier family 9 (sodium/hydrogen exchanger), member 9 (Slc9a9), mRNA [NM_177909]	NM_177909
		Slco1a6	Mus musculus solute carrier organic anion transporter family, member 1a6 (Slco1a6), mRNA [NM_023718]	NM_023718
		Slco1b2	Mus musculus solute carrier organic anion transporter family, member 1b2 (Slco1b2), transcript variant 1, mRNA [NM_020495]	NM_020495
		Slmo1	Mus musculus slowmo homolog 1 (Drosophila) (Slmo1), mRNA [NM_144867]	NM_144867
		Slpi	Mus musculus secretory leukocyte peptidase inhibitor (Slpi), mRNA [NM_011414]	NM_011414
		Sly	Mus musculus Sycp3 like Y-linked (Sly), mRNA [NM_201530]	NM_201530
		Smad5	Mus musculus MAD homolog 5 (Drosophila) (Smad5), transcript variant 2, mRNA [NM_001164041]	NM_001164041
		Smcr7l	Mus musculus Smith-Magenis syndrome chromosome region, candidate 7-like (human) (Smcr7l), mRNA [NM_178719]	NM_178719
		Smcr8	Mus musculus Smith-Magenis syndrome chromosome region, candidate 8 homolog (human) (Smcr8), transcript variant 2, mRNA [NM_175491]	NM_175491
		Smpd2	Mus musculus sphingomyelin phosphodiesterase 2, neutral (Smpd2), mRNA [NM_009213]	NM_009213
		Smug1	single-strand selective monofunctional uracil DNA glycosylase Gene [Source:MGI Symbol;Acc:MGI:1918976] [ENSMUST00000108816]	BC054071
		Smurf2	Mus musculus SMAD specific E3 ubiquitin protein ligase 2 (Smurf2), mRNA [NM_025481]	NM_025481
		Snap29	Mus musculus synaptosomal-associated protein 29 (Snap29), mRNA [NM_023348]	NM_023348
		Snhg9	AGENCOURT_10801173 NIH_MGC_156 Mus musculus cDNA clone IMAGE:6786190 5', mRNA sequence [CA480049]	CA480049
		Snrpa1	Mus musculus small nuclear ribonucleoprotein polypeptide A' (Snrpa1), mRNA [NM_021336]	NM_021336
		Snrpn	Mus musculus small nuclear ribonucleoprotein N (Snrpn), transcript variant 1, mRNA [NM_013670]	NM_013670
		Snx10	Mus musculus sorting nexin 10 (Snx10), transcript variant 1, mRNA [NM_028035]	NM_028035
		Snx20	Mus musculus sorting nexin 20 (Snx20), mRNA [NM_027840]	NM_027840
		Snx25	Mus musculus sorting nexin 25 (Snx25), mRNA [NM_207213]	NM_207213
		Socs2	Mus musculus suppressor of cytokine signaling 2 (Socs2), transcript variant 1, mRNA [NM_007706]	NM_007706
		Sorbs2	Mus musculus sorbin and SH3 domain containing 2 (Sorbs2), mRNA [NM_172752]	NM_172752
		Sorl1	sortilin-related receptor, LDLR class A repeats-containing Gene [Source:MGI (curated);Acc:MGI:1202296] [ENSMUST00000060989]	XR_033905
		Sost	Mus musculus sclerostin (Sost), mRNA [NM_024449]	NM_024449
		Sox5	Mus musculus SRY-box containing gene 5 (Sox5), transcript variant 1, mRNA [NM_011444]	NM_011444
		Sp5	Mus musculus trans-acting transcription factor 5 (Sp5), mRNA [NM_022435]	NM_022435
		Spag16	Mus musculus sperm associated antigen 16 (Spag16), transcript variant 2, mRNA [NM_025728]	NM_025728
		Sparc	Mus musculus secreted acidic cysteine rich glycoprotein (Sparc), mRNA [NM_009242]	NM_009242
		Spcs2	Mus musculus signal peptidase complex subunit 2 homolog (S. cerevisiae) (Spcs2), mRNA [NM_025668]	NM_025668
		Spdya	Mus musculus speedy homolog A (Xenopus laevis) (Spdya), transcript variant 1, mRNA [NM_029254]	NM_029254
		Spen	Mus musculus SPEN homolog, transcriptional regulator (Drosophila) (Spen), mRNA [NM_019763]	NM_019763
		Spink12	Mus musculus serine peptidase inhibitor, Kazal type 11 (Spink12), mRNA [NM_030061]	NM_030061
		Spink4	Mus musculus serine peptidase inhibitor, Kazal type 4 (Spink4), mRNA [NM_011463]	NM_011463
		Spink6	Mus musculus serine peptidase inhibitor, Kazal type 6 (Spink6), mRNA [NM_001013797]	NM_001013797
		Spink8	Mus musculus serine peptidase inhibitor, Kazal type 8 (Spink8), mRNA [NM_183136]	NM_183136
		Spint4	Mus musculus serine protease inhibitor, Kunitz type 4 (Spint4), mRNA [NM_030058]	NM_030058
		Spn	Mus musculus sialophorin (Spn), transcript variant 1, mRNA [NM_009259]	NM_009259
		Spred1	sprouty protein with EVH-1 domain 1, related sequence Gene [Source:MGI (curated);Acc:MGI:2150016] [ENSMUST00000028829]	AK155065
		Sprr2d	Mus musculus small proline-rich protein 2D (Sprr2d), mRNA [NM_011470]	NM_011470
		Sprr2h	Mus musculus small proline-rich protein 2H (Sprr2h), mRNA [NM_011474]	NM_011474
		Spsb1	splA/ryanodine receptor domain and SOCS box containing 1 Gene [Source:MGI (curated);Acc:MGI:1921896] [ENSMUST00000105684]	A_55_P2127288
		Spsb4	Mus musculus splA/ryanodine receptor domain and SOCS box containing 4 (Spsb4), mRNA [NM_145134]	NM_145134
		Srebf2	Mus musculus sterol regulatory element binding factor 2 (Srebf2), mRNA [NM_033218]	NM_033218
		Srsf1	Mus musculus serine/arginine-rich splicing factor 1 (Srsf1), transcript variant 2, mRNA [NM_001078167]	NM_001078167
		Srsf3	Mus musculus serine/arginine-rich splicing factor 3 (Srsf3), mRNA [NM_013663]	NM_013663
		Ssbp2	Mus musculus single-stranded DNA binding protein 2 (Ssbp2), transcript variant 2, mRNA [NM_024272]	NM_024272
		Ssbp2	Mus musculus single-stranded DNA binding protein 2 (Ssbp2), transcript variant 2, mRNA [NM_024272]	NM_024272
		Ssty1	Mus musculus spermiogenesis specific transcript on the Y 1 (Ssty1), mRNA [NM_009220]	NM_009220
		Ssxb10	Mus musculus synovial sarcoma, X member B, breakpoint 10 (Ssxb10), mRNA [NM_199064]	NM_199064
		St6galnac6	Mus musculus ST6 (alpha-N-acetyl-neuraminyl-2,3-beta-galactosyl-1,3)-N-acetylgalactosaminide alpha-2,6-sialyltransferase 6 (St6galnac6), transcript variant 1, mRNA [NM_016973]	NM_016973
		St8sia2	Mus musculus ST8 alpha-N-acetyl-neuraminide alpha-2,8-sialyltransferase 2 (St8sia2), mRNA [NM_009181]	NM_009181
		Stard13	Mus musculus StAR-related lipid transfer (START) domain containing 13 (Stard13), transcript variant 1, mRNA [NM_001163493]	NM_001163493
		Stau2	Mus musculus staufen (RNA binding protein) homolog 2 (Drosophila) (Stau2), transcript variant 3, mRNA [NM_025303]	NM_025303
		Ston2	Mus musculus stonin 2 (Ston2), mRNA [NM_175367]	NM_175367
		Strap	Mus musculus serine/threonine kinase receptor associated protein (Strap), mRNA [NM_011499]	NM_011499
		Stx2	Mus musculus syntaxin 2 (Stx2), mRNA [NM_007941]	NM_007941
		Stxbp3a	Mus musculus syntaxin binding protein 3A (Stxbp3a), mRNA [NM_011504]	NM_011504
		Supt5h	Mus musculus suppressor of Ty 5 homolog (S. cerevisiae) (Supt5h), mRNA [NM_013676]	NM_013676
		Supv3l1	Mus musculus suppressor of var1, 3-like 1 (S. cerevisiae) (Supv3l1), mRNA [NM_181423]	NM_181423
		Suv420h1	Mus musculus suppressor of variegation 4-20 homolog 1 (Drosophila) (Suv420h1), transcript variant 1, mRNA [NM_001167885]	NM_001167885
		Svs4	Mus musculus seminal vesicle secretory protein 4 (Svs4), mRNA [NM_009300]	NM_009300
		Svs6	Mus musculus seminal vesicle secretory protein 6 (Svs6), mRNA [NM_013679]	NM_013679
		Syne1	Mus musculus synaptic nuclear envelope 1 (Syne1), transcript variant 3, mRNA [NM_001079686]	NM_001079686
		Syt16	Mus musculus synaptotagmin XVI (Syt16), mRNA [NM_172804]	NM_172804
		Syt7	Mus musculus synaptotagmin VII (Syt7), transcript variant 3, mRNA [NM_173068]	NM_173068
		T	Mus musculus brachyury (T), mRNA [NM_009309]	NM_009309
		Taar1	Mus musculus trace amine-associated receptor 1 (Taar1), mRNA [NM_053205]	NM_053205
		Tab3	Mus musculus TGF-beta activated kinase 1/MAP3K7 binding protein 3 (Tab3), mRNA [NM_025729]	NM_025729
		Tada1	Mus musculus transcriptional adaptor 1 (Tada1), mRNA [NM_030245]	NM_030245
		Taf12	Mus musculus TAF12 RNA polymerase II, TATA box binding protein (TBP)-associated factor (Taf12), mRNA [NM_025579]	NM_025579
		Taf8	Mus musculus TAF8 RNA polymerase II, TATA box binding protein (TBP)-associated factorq (Taf8), mRNA [NM_022015]	NM_022015
		Tanc1	Mus musculus tetratricopeptide repeat, ankyrin repeat and coiled-coil containing 1 (Tanc1), mRNA [NM_198294]	NM_198294
		Tank	Mus musculus TRAF family member-associated Nf-kappa B activator (Tank), transcript variant 1, mRNA [NM_001164071]	NM_001164071
		Tas2r109	Mus musculus taste receptor, type 2, member 109 (Tas2r109), mRNA [NM_207017]	NM_207017
		Tas2r116	Mus musculus taste receptor, type 2, member 116 (Tas2r116), mRNA [NM_053212]	NM_053212
		Tas2r123	Mus musculus taste receptor, type 2, member 123 (Tas2r123), mRNA [NM_207025]	NM_207025
		Tatdn3	Mus musculus TatD DNase domain containing 3 (Tatdn3), transcript variant 2, mRNA [NM_001163421]	NM_001163421
		Tbc1d13	Mus musculus TBC1 domain family, member 13 (Tbc1d13), mRNA [NM_146252]	NM_146252
		Tbc1d4	Mus musculus TBC1 domain family, member 4 (Tbc1d4), mRNA [NM_001081278]	NM_001081278
		Tbc1d5	Mus musculus TBC1 domain family, member 5 (Tbc1d5), mRNA [NM_028162]	NM_028162
		Tbl1x	Mus musculus transducin (beta)-like 1 X-linked (Tbl1x), mRNA [NM_020601]	NM_020601
		Tbr1	Mus musculus T-box brain gene 1 (Tbr1), mRNA [NM_009322]	NM_009322
		Tbx4	Mus musculus T-box 4 (Tbx4), transcript variant 1, mRNA [NM_011536]	NM_011536
		Tceal3	Mus musculus transcription elongation factor A (SII)-like 3 (Tceal3), mRNA [NM_001029978]	NM_001029978
		Tcf20	Mus musculus transcription factor 20 (Tcf20), transcript variant 2, mRNA [NM_013836]	NM_013836
		Tcfe3	Mus musculus transcription factor E3 (Tcfe3), transcript variant 1, mRNA [NM_172472]	NM_172472
		Tcfe3	Mus musculus transcription factor E3 (Tcfe3), transcript variant 1, mRNA [NM_172472]	NM_172472
		Tcfl5	Mus musculus transcription factor-like 5 (basic helix-loop-helix) (Tcfl5), mRNA [NM_178254]	NM_178254
		Tcl1b5	Mus musculus T-cell leukemia/lymphoma 1B, 5 (Tcl1b5), mRNA [NM_013776]	NM_013776
		Tcrg-C	T-cell receptor gamma chain V region 5/10-13 Precursor [Source:UniProtKB/Swiss-Prot;Acc:P06325] [ENSMUST00000103564]	XM_001474746
		Tcstv3	Mus musculus 2-cell-stage, variable group, member 3 (Tcstv3), mRNA [NM_153523]	NM_153523
		Tctex1d2	Mus musculus Tctex1 domain containing 2 (Tctex1d2), mRNA [NM_025329]	NM_025329
		Tctex1d4	Mus musculus Tctex1 domain containing 4 (Tctex1d4), mRNA [NM_175030]	NM_175030
		Tdg	Mus musculus thymine DNA glycosylase (Tdg), transcript variant 2, mRNA [NM_172552]	NM_172552
		Tenc1	Mus musculus tensin like C1 domain-containing phosphatase (Tenc1), mRNA [NM_153533]	NM_153533
		Terc	Mus musculus telomerase RNA component (Terc), telomerase RNA [NR_001579]	NR_001579
		Tes	Mus musculus testis derived transcript (Tes), mRNA [NM_207176]	NM_207176
		Tet1	Mus musculus tet oncogene 1 (Tet1), mRNA [NM_027384]	NM_027384
		Tet3	Mus musculus tet oncogene family member 3 (Tet3), mRNA [NM_183138]	NM_183138
		Tex16	Mus musculus testis expressed gene 16 (Tex16), mRNA [NM_031382]	NM_031382
		Tex2	Mus musculus testis expressed gene 2 (Tex2), mRNA [NM_198292]	NM_198292
		Tfg	Mus musculus Trk-fused gene (Tfg), mRNA [NM_019678]	NM_019678
		Tgds	Mus musculus TDP-glucose 4,6-dehydratase (Tgds), mRNA [NM_029578]	NM_029578
		Tgif2	Mus musculus TGFB-induced factor homeobox 2 (Tgif2), mRNA [NM_173396]	NM_173396
		Themis	Mus musculus thymocyte selection associated (Themis), mRNA [NM_178666]	NM_178666
		Thnsl1	Mus musculus threonine synthase-like 1 (bacterial) (Thnsl1), transcript variant 1, mRNA [NM_177588]	NM_177588
		Thoc5	Mus musculus THO complex 5 (Thoc5), mRNA [NM_172438]	NM_172438
		Thoc7	Mus musculus THO complex 7 homolog (Drosophila) (Thoc7), transcript variant 2, mRNA [NM_001013578]	NM_001013578
		Thoc7	Mus musculus THO complex 7 homolog (Drosophila) (Thoc7), transcript variant 1, mRNA [NM_025435]	NM_025435
		Thpo	Mus musculus thrombopoietin (Thpo), transcript variant 1, mRNA [NM_009379]	NM_009379
		Timd2	Mus musculus T-cell immunoglobulin and mucin domain containing 2 (Timd2), transcript variant 1, mRNA [NM_001161355]	NM_001161355
		Timm9	Mus musculus translocase of inner mitochondrial membrane 9 homolog (yeast), mRNA (cDNA clone IMAGE:1332217), with apparent retained intron. [BC028435]	BC028435
		Tiparp	Mus musculus TCDD-inducible poly(ADP-ribose) polymerase (Tiparp), mRNA [NM_178892]	NM_178892
		Tkt	Mus musculus transketolase (Tkt), mRNA [NM_009388]	NM_009388
		Tktl1	Mus musculus transketolase-like 1 (Tktl1), mRNA [NM_031379]	NM_031379
		Tle1	Mus musculus transducin-like enhancer of split 1, homolog of Drosophila E(spl) (Tle1), mRNA [NM_011599]	NM_011599
		Tle4	Mus musculus transducin-like enhancer of split 4, homolog of Drosophila E(spl) (Tle4), mRNA [NM_011600]	NM_011600
		Tlx2	Mus musculus T-cell leukemia, homeobox 2 (Tlx2), mRNA [NM_009392]	NM_009392
		Tm2d1	Mus musculus TM2 domain containing 1 (Tm2d1), mRNA [NM_053157]	NM_053157
		Tm4sf1	Mus musculus transmembrane 4 superfamily member 1 (Tm4sf1), mRNA [NM_008536]	NM_008536
		Tm7sf3	Mus musculus transmembrane 7 superfamily member 3 (Tm7sf3), mRNA [NM_026281]	NM_026281
		Tmc3	transmembrane channel-like gene family 3 Gene [Source:MGI Symbol;Acc:MGI:2669033] [ENSMUST00000039317]	AY263157
		Tmed9	Mus musculus transmembrane emp24 protein transport domain containing 9 (Tmed9), mRNA [NM_026211]	NM_026211
		Tmem110	Mus musculus transmembrane protein 110 (Tmem110), mRNA [NM_028839]	NM_028839
		Tmem132d	Mus musculus transmembrane protein 132D (Tmem132d), mRNA [NM_172885]	NM_172885
		Tmem135	Mus musculus transmembrane protein 135 (Tmem135), mRNA [NM_028343]	NM_028343
		Tmem165	Mus musculus transmembrane protein 165 (Tmem165), mRNA [NM_011626]	NM_011626
		Tmem176b	Mus musculus transmembrane protein 176B (Tmem176b), transcript variant 1, mRNA [NM_023056]	NM_023056
		Tmem184a	Mus musculus transmembrane protein 184a (Tmem184a), transcript variant 1, mRNA [NM_001161548]	NM_001161548
		Tmem185b	Mus musculus transmembrane protein 185B (Tmem185b), mRNA [NM_146103]	NM_146103
		Tmem194	Mus musculus transmembrane protein 194 (Tmem194), transcript variant 1, mRNA [NM_001113211]	NM_001113211
		Tmem20	Mus musculus transmembrane protein 20 (Tmem20), mRNA [NM_175507]	NM_175507
		Tmem210	Mus musculus transmembrane protein 210 (Tmem210), mRNA [NM_030055]	NM_030055
		Tmem229b	Mus musculus transmembrane protein 229B (Tmem229b), transcript variant 1, mRNA [NM_178745]	NM_178745
		Tmem231	Mus musculus transmembrane protein 231 (Tmem231), mRNA [NM_001033321]	NM_001033321
		Tmem25	Mus musculus transmembrane protein 25 (Tmem25), mRNA [NM_027865]	NM_027865
		Tmem35	Mus musculus transmembrane protein 35 (Tmem35), mRNA [NM_026239]	NM_026239
		Tmem57	Mus musculus transmembrane protein 57 (Tmem57), mRNA [NM_025382]	NM_025382
		Tmem62	Mus musculus transmembrane protein 62 (Tmem62), mRNA [NM_175285]	NM_175285
		Tmem87a	Mus musculus transmembrane protein 87A (Tmem87a), transcript variant 3, mRNA [NM_001110497]	NM_001110497
		Tmem8c	Mus musculus transmembrane protein 8C (Tmem8c), transcript variant 1, mRNA [NM_025376]	NM_025376
		Tmprss11a	Mus musculus transmembrane protease, serine 11a (Tmprss11a), mRNA [NM_001033233]	NM_001033233
		Tmprss11d	Mus musculus transmembrane protease, serine 11d (Tmprss11d), mRNA [NM_145561]	NM_145561
		Tmtc1	Mus musculus transmembrane and tetratricopeptide repeat containing 1 (Tmtc1), mRNA [NM_198967]	NM_198967
		Tnfaip3	Mus musculus tumor necrosis factor, alpha-induced protein 3 (Tnfaip3), transcript variant 1, mRNA [NM_009397]	NM_009397
		Tnfaip8l3	tumor necrosis factor, alpha-induced protein 8-like 3 Gene [Source:MGI Symbol;Acc:MGI:2685363] [ENSMUST00000098760]	AK154109
		Tnfrsf10b	Mus musculus tumor necrosis factor receptor superfamily, member 10b (Tnfrsf10b), mRNA [NM_020275]	NM_020275
		Tnfrsf17	Mus musculus tumor necrosis factor receptor superfamily, member 17 (Tnfrsf17), mRNA [NM_011608]	NM_011608
		Tnfrsf1b	Mus musculus tumor necrosis factor receptor superfamily, member 1b (Tnfrsf1b), mRNA [NM_011610]	NM_011610
		Tnks	Mus musculus tankyrase, TRF1-interacting ankyrin-related ADP-ribose polymerase (Tnks), mRNA [NM_175091]	NM_175091
		Tnmd	Mus musculus tenomodulin (Tnmd), mRNA [NM_022322]	NM_022322
		Tnrc18	Mus musculus trinucleotide repeat containing 18 (Tnrc18), transcript variant B, mRNA [NM_178242]	NM_178242
		Tnrc18	Mus musculus trinucleotide repeat containing 18 (Tnrc18), transcript variant A, mRNA [NM_001122730]	NM_001122730
		Tomm20l	602988469F1 NCI_CGAP_Lu33 Mus musculus cDNA clone IMAGE:5144537 5', mRNA sequence [BI415633]	BI415633
		Top2b	Mus musculus topoisomerase (DNA) II beta (Top2b), mRNA [NM_009409]	NM_009409
		Tpk1	Mus musculus thiamine pyrophosphokinase (Tpk1), mRNA [NM_013861]	NM_013861
		Tpra1	Mus musculus transmembrane protein, adipocyte asscociated 1 (Tpra1), mRNA [NM_011906]	NM_011906
		Trak2	Mus musculus trafficking protein, kinesin binding 2 (Trak2), mRNA [NM_172406]	NM_172406
		Trappc1	Mus musculus trafficking protein particle complex 1 (Trappc1), mRNA [NM_001024206]	NM_001024206
		Trav17	PREDICTED: Mus musculus hypothetical protein LOC627777 (LOC627777), mRNA [XM_001479684]	XM_001479684
		Trdn	triadin Gene [Source:MGI Symbol;Acc:MGI:1924007] [ENSMUST00000050626]	AF223416
		Treml2	Mus musculus triggering receptor expressed on myeloid cells-like 2 (Treml2), mRNA [NM_001033405]	NM_001033405
		Trim14	Mus musculus mRNA for mKIAA0129 protein. [AK172895]	AK172895
		Trim2	Mus musculus tripartite motif-containing 2 (Trim2), mRNA [NM_030706]	NM_030706
		Trim38	Mus musculus tripartite motif-containing 38 (Trim38), mRNA [NM_001029935]	NM_001029935
		Trim45	Mus musculus tripartite motif-containing 45 (Trim45), transcript variant 3, mRNA [NM_001165952]	NM_001165952
		Trim62	Mus musculus tripartite motif-containing 62 (Trim62), mRNA [NM_178110]	NM_178110
		Trim67	Mus musculus tripartite motif-containing 67 (Trim67), mRNA [NM_198632]	NM_198632
		Trim7	Mus musculus tripartite motif-containing 7 (Trim7), mRNA [NM_053166]	NM_053166
		Trim75	Mus musculus tripartite motif-containing 75 (Trim75), mRNA [NM_001033429]	NM_001033429
		Trmt11	Mus musculus tRNA methyltransferase 11 homolog (S. cerevisiae) (Trmt11), mRNA [NM_028604]	NM_028604
		Trnt1	Mus musculus tRNA nucleotidyl transferase, CCA-adding, 1 (Trnt1), mRNA [NM_027296]	NM_027296
		Trnt1	Mus musculus tRNA nucleotidyl transferase, CCA-adding, 1 (Trnt1), mRNA [NM_027296]	NM_027296
		Trps1	Mus musculus trichorhinophalangeal syndrome I (human) (Trps1), mRNA [NM_032000]	NM_032000
		Trps1	Mus musculus trichorhinophalangeal syndrome I (human) (Trps1), mRNA [NM_032000]	NM_032000
		Trpv5	Mus musculus transient receptor potential cation channel, subfamily V, member 5 (Trpv5), mRNA [NM_001007572]	NM_001007572
		Tsc22d1	Mus musculus TSC22 domain family, member 1 (Tsc22d1), transcript variant 1, mRNA [NM_207652]	NM_207652
		Tspan13	Mus musculus tetraspanin 13 (Tspan13), mRNA [NM_025359]	NM_025359
		Tspan14	Mus musculus tetraspanin 14 (Tspan14), mRNA [NM_145928]	NM_145928
		Tspan18	Mus musculus tetraspanin 18 (Tspan18), mRNA [NM_183180]	NM_183180
		Tspan31	Mus musculus tetraspanin 31 (Tspan31), mRNA [NM_025982]	NM_025982
		Tspan32	Mus musculus tetraspanin 32 (Tspan32), transcript variant 1, mRNA [NM_001128080]	NM_001128080
		Tspyl5	Mus musculus testis-specific protein, Y-encoded-like 5 (Tspyl5), mRNA [NM_001085421]	NM_001085421
		Tssk6	Mus musculus testis-specific serine kinase 6 (Tssk6), mRNA [NM_032004]	NM_032004
		Ttbk1	Mus musculus tau tubulin kinase 1 (Ttbk1), mRNA [NM_001162864]	NM_001162864
		Ttc19	Mus musculus tetratricopeptide repeat domain 19 (Ttc19), transcript variant 1, mRNA [NM_028360]	NM_028360
		Ttc23l	Mus musculus tetratricopeptide repeat domain 23-like (Ttc23l), mRNA [NM_029430]	NM_029430
		Ttc30b	Mus musculus tetratricopeptide repeat domain 30B (Ttc30b), mRNA [NM_028235]	NM_028235
		Ttc37	Mus musculus tetratricopeptide repeat domain 37 (Ttc37), mRNA [NM_001081352]	NM_001081352
		Ttc39a	Mus musculus tetratricopeptide repeat domain 39A (Ttc39a), transcript variant 2, mRNA [NM_153392]	NM_153392
		Ttl	Mus musculus tubulin tyrosine ligase (Ttl), mRNA [NM_027192]	NM_027192
		Ttll3	Mus musculus tubulin tyrosine ligase-like family, member 3 (Ttll3), transcript variant 2, mRNA [NM_001142732]	NM_001142732
		Tubgcp2	Mus musculus tubulin, gamma complex associated protein 2 (Tubgcp2), mRNA [NM_133755]	NM_133755
		Tubgcp3	Mus musculus tubulin, gamma complex associated protein 3 (Tubgcp3), mRNA [NM_198031]	NM_198031
		Txndc9	Mus musculus thioredoxin domain containing 9 (Txndc9), mRNA [NM_172054]	NM_172054
		Tyw1	Mus musculus tRNA-yW synthesizing protein 1 homolog (S. cerevisiae) (Tyw1), transcript variant 1, mRNA [NM_001015876]	NM_001015876
		Ubash3a	Mus musculus ubiquitin associated and SH3 domain containing, A (Ubash3a), mRNA [NM_177823]	NM_177823
		Ubd	Mus musculus ubiquitin D (Ubd), mRNA [NM_023137]	NM_023137
		Ube2d1	Mus musculus ubiquitin-conjugating enzyme E2D 1, UBC4/5 homolog (yeast) (Ube2d1), mRNA [NM_145420]	NM_145420
		Ubn2	Mus musculus ubinuclein 2 (Ubn2), mRNA [NM_177185]	NM_177185
		Ubr1	Mus musculus ubiquitin protein ligase E3 component n-recognin 1 (Ubr1), mRNA [NM_009461]	NM_009461
		Ubxn6	Mus musculus UBX domain protein 6 (Ubxn6), mRNA [NM_024432]	NM_024432
		Uggt1	Mus musculus UDP-glucose glycoprotein glucosyltransferase 1 (Uggt1), mRNA [NM_198899]	NM_198899
		Uggt2	Mus musculus UDP-glucose glycoprotein glucosyltransferase 2 (Uggt2), mRNA [NM_001081252]	NM_001081252
		Ugt3a2	Mus musculus UDP glycosyltransferases 3 family, polypeptide A2 (Ugt3a2), mRNA [NM_144845]	NM_144845
		Ugt8a	Mus musculus UDP galactosyltransferase 8A (Ugt8a), mRNA [NM_011674]	NM_011674
		Uhmk1	Mus musculus U2AF homology motif (UHM) kinase 1 (Uhmk1), mRNA [NM_010633]	NM_010633
		Ulbp1	Mus musculus UL16 binding protein 1 (Ulbp1), mRNA [NM_029975]	NM_029975
		Ulk3	Mus musculus unc-51-like kinase 3 (C. elegans) (Ulk3), mRNA [NM_027895]	NM_027895
		Umod	Mus musculus uromodulin (Umod), mRNA [NM_009470]	NM_009470
		Unc45a	Mus musculus unc-45 homolog A (C. elegans) (Unc45a), mRNA [NM_133952]	NM_133952
		Upp2	Mus musculus uridine phosphorylase 2 (Upp2), mRNA [NM_029692]	NM_029692
		Usp20	Mus musculus ubiquitin specific peptidase 20 (Usp20), mRNA [NM_028846]	NM_028846
		Usp9y	Mus musculus ubiquitin specific peptidase 9, Y chromosome (Usp9y), mRNA [NM_148943]	NM_148943
		Uspl1	Mus musculus ubiquitin specific peptidase like 1 (Uspl1), transcript variant 1, mRNA [NM_001115153]	NM_001115153
		Utp20	Mus musculus UTP20, small subunit (SSU) processome component, homolog (yeast) (Utp20), mRNA [NM_175158]	NM_175158
		Utrn	Mus musculus utrophin (Utrn), mRNA [NM_011682]	NM_011682
		Vasn	Mus musculus vasorin (Vasn), mRNA [NM_139307]	NM_139307
		Vcp	Mus musculus valosin containing protein (Vcp), mRNA [NM_009503]	NM_009503
		Vdr	Mus musculus vitamin D receptor (Vdr), mRNA [NM_009504]	NM_009504
		Vegfc	Mus musculus vascular endothelial growth factor C (Vegfc), mRNA [NM_009506]	NM_009506
		Vezf1	Mus musculus vascular endothelial zinc finger 1 (Vezf1), mRNA [NM_016686]	NM_016686
		Vim	Mus musculus vimentin (Vim), mRNA [NM_011701]	NM_011701
		Vipr2	Mus musculus vasoactive intestinal peptide receptor 2 (Vipr2), mRNA [NM_009511]	NM_009511
		Vmn1r170	Mus musculus vomeronasal 1 receptor 170 (Vmn1r170), mRNA [NM_001166722]	NM_001166722
		Vmn1r19	Mus musculus vomeronasal 1 receptor 19 (Vmn1r19), mRNA [NM_134182]	NM_134182
		Vmn1r193	Mus musculus vomeronasal 1 receptor 193 (Vmn1r193), mRNA [NM_134225]	NM_134225
		Vmn1r197	Mus musculus vomeronasal 1 receptor 197 (Vmn1r197), mRNA [NM_134244]	NM_134244
		Vmn1r198	Mus musculus vomeronasal 1 receptor 198 (Vmn1r198), mRNA [NM_134220]	NM_134220
		Vmn1r218	Mus musculus vomeronasal 1 receptor 218 (Vmn1r218), mRNA [NM_134222]	NM_134222
		Vmn1r22	Mus musculus vomeronasal 1 receptor 22 (Vmn1r22), mRNA [NM_134178]	NM_134178
		Vmn1r223	Mus musculus vomeronasal 1 receptor 223 (Vmn1r223), mRNA [NM_001083311]	NM_001083311
		Vmn1r237	Mus musculus vomeronasal 1 receptor 237 (Vmn1r237), mRNA [NM_134200]	NM_134200
		Vmn1r44	Mus musculus vomeronasal 1 receptor 44 (Vmn1r44), mRNA [NM_053227]	NM_053227
		Vmn1r57	Mus musculus vomeronasal 1 receptor 57 (Vmn1r57), mRNA [NM_001166734]	NM_001166734
		Vmn1r67	Mus musculus vomeronasal 1 receptor 67 (Vmn1r67), mRNA [NM_134229]	NM_134229
		Vmn1r72	Mus musculus vomeronasal 1 receptor 72 (Vmn1r72), mRNA [NM_145843]	NM_145843
		Vmn1r82	Mus musculus vomeronasal 1 receptor 82 (Vmn1r82), mRNA [NM_134234]	NM_134234
		Vmn1r85	Mus musculus vomeronasal 1 receptor 85 (Vmn1r85), mRNA [NM_145847]	NM_145847
		Vpreb1	Mus musculus pre-B lymphocyte gene 1 (Vpreb1), mRNA [NM_016982]	NM_016982
		Vps37a	Mus musculus vacuolar protein sorting 37A (yeast) (Vps37a), mRNA [NM_033560]	NM_033560
		Vrk1	Mus musculus vaccinia related kinase 1 (Vrk1), transcript variant 3, mRNA [NM_001029844]	NM_001029844
		Vrk2	Mus musculus vaccinia related kinase 2 (Vrk2), mRNA [NM_027260]	NM_027260
		Vsig2	Mus musculus V-set and immunoglobulin domain containing 2 (Vsig2), mRNA [NM_020518]	NM_020518
		Vti1a	Mus musculus vesicle transport through interaction with t-SNAREs homolog 1A (yeast) (Vti1a), mRNA [NM_016862]	NM_016862
		Vwa5b2	Mus musculus von Willebrand factor A domain containing 5B2 (Vwa5b2), transcript variant 2, mRNA [NM_182636]	NM_182636
		Vwc2	Mus musculus von Willebrand factor C domain containing 2 (Vwc2), mRNA [NM_177033]	NM_177033
		Wac	Mus musculus WW domain containing adaptor with coiled-coil (Wac), transcript variant 1, mRNA [NM_153085]	NM_153085
		Wdfy1	Mus musculus WD repeat and FYVE domain containing 1 (Wdfy1), transcript variant 2, mRNA [NM_027057]	NM_027057
		Wdr1	Mus musculus WD repeat domain 1 (Wdr1), mRNA [NM_011715]	NM_011715
		Wdr13	Mus musculus WD repeat domain 13 (Wdr13), transcript variant 1, mRNA [NM_026137]	NM_026137
		Wdr7	Mus musculus WD repeat domain 7 (Wdr7), mRNA [NM_001014981]	NM_001014981
		Wdr81	Mus musculus WD repeat domain 81 (Wdr81), mRNA [NM_138950]	NM_138950
		Wfdc13	Mus musculus WAP four-disulfide core domain 13 (Wfdc13), mRNA [NM_001012704]	NM_001012704
		Wfdc6a	Mus musculus WAP four-disulfide core domain 6A (Wfdc6a), transcript variant 1, mRNA [NM_001177848]	NM_001177848
		Whrn	Mus musculus whirlin (Whrn), transcript variant 2, mRNA [NM_001008791]	NM_001008791
		Whsc1	Mus musculus Wolf-Hirschhorn syndrome candidate 1 (human) (Whsc1), transcript variant 1, mRNA [NM_001081102]	NM_001081102
		Whsc1l1	Mus musculus Wolf-Hirschhorn syndrome candidate 1-like 1 (human) (Whsc1l1), transcript variant 1, mRNA [NM_001001735]	NM_001001735
		Wipf1	Mus musculus WAS/WASL interacting protein family, member 1 (Wipf1), mRNA [NM_153138]	NM_153138
		Wipf1	Mus musculus WAS/WASL interacting protein family, member 1 (Wipf1), mRNA [NM_153138]	NM_153138
		Wisp1	Mus musculus WNT1 inducible signaling pathway protein 1 (Wisp1), mRNA [NM_018865]	NM_018865
		Wnk2	Mus musculus WNK lysine deficient protein kinase 2 (Wnk2), mRNA [NM_029361]	NM_029361
		Wscd1	Mus musculus WSC domain containing 1 (Wscd1), mRNA [NM_177618]	NM_177618
		Wwtr1	Mus musculus WW domain containing transcription regulator 1 (Wwtr1), transcript variant 2, mRNA [NM_133784]	NM_133784
		Xlr5c	Mus musculus X-linked lymphocyte-regulated 5C (Xlr5c), mRNA [NM_031493]	NM_031493
		Xpo6	Mus musculus exportin 6 (Xpo6), mRNA [NM_028816]	NM_028816
		Xrcc1	Mus musculus X-ray repair complementing defective repair in Chinese hamster cells 1 (Xrcc1), mRNA [NM_009532]	NM_009532
		Ybx1	Mus musculus Y box protein 1 (Ybx1), mRNA [NM_011732]	NM_011732
		Ybx1	Mus musculus Y box protein 1 (Ybx1), mRNA [NM_011732]	NM_011732
		Yif1b	Mus musculus Yip1 interacting factor homolog B (S. cerevisiae) (Yif1b), transcript variant 1, mRNA [NM_029887]	NM_029887
		Yipf1	Mus musculus Yip1 domain family, member 1 (Yipf1), mRNA [NM_145550]	NM_145550
		Yipf6	Mus musculus Yip1 domain family, member 6 (Yipf6), mRNA [NM_207633]	NM_207633
		Ypel2	Mus musculus yippee-like 2 (Drosophila) (Ypel2), mRNA [NM_001005341]	NM_001005341
		Yy1	Mus musculus YY1 transcription factor (Yy1), mRNA [NM_009537]	NM_009537
		Zadh2	Mus musculus zinc binding alcohol dehydrogenase, domain containing 2 (Zadh2), mRNA [NM_146090]	NM_146090
		Zbbx	Mus musculus zinc finger, B-box domain containing (Zbbx), mRNA [NM_172515]	NM_172515
		Zbbx	Mus musculus zinc finger, B-box domain containing (Zbbx), mRNA [NM_172515]	NM_172515
		Zbed3	Mus musculus zinc finger, BED domain containing 3 (Zbed3), mRNA [NM_028106]	NM_028106
		Zbtb1	Mus musculus zinc finger and BTB domain containing 1 (Zbtb1), mRNA [NM_178744]	NM_178744
		Zbtb4	Mus musculus zinc finger and BTB domain containing 4 (Zbtb4), mRNA [NM_029348]	NM_029348
		Zbtb8os	zinc finger and BTB domain containing 8 opposite strand Gene [Source:MGI (curated);Acc:MGI:1914356] [ENSMUST00000141235]	XM_904981
		Zbtb8os	Mus musculus zinc finger and BTB domain containing 8 opposite strand (Zbtb8os), mRNA [NM_025970]	NM_025970
		Zc3h12a	Mus musculus zinc finger CCCH type containing 12A (Zc3h12a), mRNA [NM_153159]	NM_153159
		Zc3h12c	Mus musculus zinc finger CCCH type containing 12C (Zc3h12c), mRNA [NM_001162921]	NM_001162921
		Zc3hav1	Mus musculus zinc finger CCCH type, antiviral 1 (Zc3hav1), transcript variant 2, mRNA [NM_028864]	NM_028864
		Zcchc12	Mus musculus zinc finger, CCHC domain containing 12 (Zcchc12), mRNA [NM_028325]	NM_028325
		Zcchc24	Mus musculus zinc finger, CCHC domain containing 24 (Zcchc24), mRNA [NM_001101433]	NM_001101433
		Zcchc24	Mus musculus zinc finger, CCHC domain containing 24 (Zcchc24), mRNA [NM_001101433]	NM_001101433
		Zdbf2	Mus musculus zinc finger, DBF-type containing 2 (Zdbf2), mRNA [NM_028673]	NM_028673
		Zfand2a	Mus musculus zinc finger, AN1-type domain 2A (Zfand2a), transcript variant 1, mRNA [NM_133349]	NM_133349
		Zfand5	Mus musculus zinc finger, AN1-type domain 5 (Zfand5), mRNA [NM_009551]	NM_009551
		Zfc3h1	Mus musculus zinc finger, C3H1-type containing (Zfc3h1), mRNA [NM_001033261]	NM_001033261
		Zfp105	Mus musculus zinc finger protein 105 (Zfp105), mRNA [NM_009544]	NM_009544
		Zfp142	Mus musculus zinc finger protein 142 (Zfp142), mRNA [NM_029888]	NM_029888
		Zfp236	Mus musculus zinc finger protein 236 (Zfp236), mRNA [NM_177832]	NM_177832
		Zfp282	Mus musculus zinc finger protein 282 (Zfp282), mRNA [NM_146175]	NM_146175
		Zfp30	Mus musculus zinc finger protein 30 (Zfp30), mRNA [NM_013705]	NM_013705
		Zfp317	Mus musculus zinc finger protein 317 (Zfp317), mRNA [NM_172918]	NM_172918
		Zfp410	Mus musculus zinc finger protein 410 (Zfp410), mRNA [NM_144833]	NM_144833
		Zfp444	Mus musculus zinc finger protein 444 (Zfp444), transcript variant 1, mRNA [NM_001146024]	NM_001146024
		Zfp454	Mus musculus zinc finger protein 454 (Zfp454), mRNA [NM_172794]	NM_172794
		Zfp503	Mus musculus zinc finger protein 503 (Zfp503), mRNA [NM_145459]	NM_145459
		Zfp59	Mus musculus zinc finger protein 59 (Zfp59), mRNA [NM_011762]	NM_011762
		Zfp599	Mus musculus zinc finger protein 599 (Zfp599), mRNA [NM_181419]	NM_181419
		Zfp60	Mus musculus zinc finger protein 60 (Zfp60), transcript variant 1, mRNA [NM_009560]	NM_009560
		Zfp605	Mus musculus zinc finger protein 605 (Zfp605), mRNA [NM_001163996]	NM_001163996
		Zfp617	Mus musculus zinc finger protein 617 (Zfp617), mRNA [NM_133358]	NM_133358
		Zfp64	Mus musculus zinc finger protein 64 (Zfp64), mRNA [NM_009564]	NM_009564
		Zfp644	PREDICTED: Mus musculus hypothetical protein LOC100046357 (LOC100046357), mRNA [XM_001475996]	XM_001475996
		Zfp689	Mus musculus zinc finger protein 689 (Zfp689), mRNA [NM_175163]	NM_175163
		Zfp704	Mus musculus zinc finger protein 704 (Zfp704), mRNA [NM_133218]	NM_133218
		Zfp71-rs1	Mus musculus zinc finger protein 71, related sequence (Zfp71-rs1), mRNA [NM_145622]	NM_145622
		Zfp759	Mus musculus zinc finger protein 759 (Zfp759), mRNA [NM_172392]	NM_172392
		Zfp763	Mus musculus zinc finger protein 763 (Zfp763), mRNA [NM_028543]	NM_028543
		Zfp786	Mus musculus zinc finger protein 786 (Zfp786), mRNA [NM_177882]	NM_177882
		Zfp871	Mus musculus zinc finger protein 871 (Zfp871), mRNA [NM_172458]	NM_172458
		Zfp874	Mus musculus zinc finger protein 874 (Zfp874), mRNA [NM_177712]	NM_177712
		Zfx	Mus musculus zinc finger protein X-linked (Zfx), transcript variant 1, mRNA [NM_001044386]	NM_001044386
		Zik1	Mus musculus zinc finger protein interacting with K protein 1 (Zik1), mRNA [NM_009577]	NM_009577
		Zim1	Mus musculus zinc finger, imprinted 1 (Zim1), mRNA [NM_011769]	NM_011769
		Zkscan1	Mus musculus zinc finger with KRAB and SCAN domains 1 (Zkscan1), transcript variant 1, mRNA [NM_133906]	NM_133906
		Zkscan6	Mus musculus zinc finger with KRAB and SCAN domains 6 (Zkscan6), mRNA [NM_026107]	NM_026107
		Zxdb	Mus musculus zinc finger, X-linked, duplicated B (Zxdb), mRNA [NM_001081473]	NM_001081473
		Zxdc	Mus musculus ZXD family zinc finger C (Zxdc), transcript variant 1, mRNA [NM_030260]	NM_030260
List of genes significantly downregulated (≥2-fold) in 2T-p190-B-KO HSCs compared to 2T-WT HSCs; p ≤ 0.05.
